# Supplementary material for: Crystal structure of bis­(propane-1,3-di­ammonium) hexa­fluorido­aluminate fluoride trihydrate
Source: Acta Crystallogr Sect E Struct Rep Online. 2014 Aug 30;70(Pt 9):m335–6. doi: 10.1107/S1600536814018844 (PMC4186155; doi:10.1107/S1600536814018844)
Supplement: Supplementary file 1 [file e-70-0m335-sup1.cif]

##############################################################################
#                                                                            #
# This CIF contains the data in a paper accepted for publication in          #
# Acta Crystallographica Section E. It conforms to the requirements of       #
# Notes for Authors for Acta Crystallographica Section E, and has been       #
# peer reviewed under the auspices of the IUCr Commission on Journals.       #
#                                                                            #
# Full details of the Crystallographic Information File format               #
# are given in the paper "The Crystallographic Information File (CIF):       #
# a New Standard Archive File for Crystallography" by S. R. Hall, F. H.      #
# Allen and I. D. Brown [Acta Cryst. (1991), A47, 655-685].                  #
#                                                                            #
# The current version of the core CIF dictionary is obtainable from          #
# ftp://ftp.iucr.org/pub/cif_core.dic.                                       #
#                                                                            #
# Software is freely available for graphical display of the structure(s)     #
# in this CIF. For information consult the CIF software page                 #
# http://www.iucr.org/resources/cif/software.                                #
#                                                                            #
# This file may be used for bona fide research purposes within the           #
# scientific community so long as proper attribution is given to the journal # 
# article from which it was obtained.                                        #
#                                                                            #
##############################################################################
data_I
_audit_creation_method     SHELXL-97
_chemical_name_systematic
;
Bis(propane-1,3-diammonium) hexafluoridoaluminate fluoride trihydrate
;
_chemical_name_common     ?
_chemical_formula_moiety     '2(C3 H12 N2 2+), Al F6 3-, F -, 3(H2 O)'
_chemical_formula_sum     'C6 H30 Al F7 N4 O3'
_chemical_formula_iupac     '(C3 H10 N2)2 [Al F6] F, 3H2 O'
_chemical_formula_weight     366.31
_chemical_melting_point     ?
_symmetry_cell_setting     triclinic
_symmetry_space_group_name_H-M     'P -1'
_symmetry_space_group_name_Hall     '-P 1'
loop_
    _symmetry_equiv_pos_site_id
    _symmetry_equiv_pos_as_xyz
    1 'x, y, z'
    2 '-x, -y, -z'
_cell_length_a     9.825(2)
_cell_length_b     9.974(3)
_cell_length_c     10.697(2)
_cell_angle_alpha     70.01(2)
_cell_angle_beta     67.89(2)
_cell_angle_gamma     59.770(10)
_cell_volume     823.8(3)
_cell_formula_units_Z     2
_cell_measurement_reflns_used     32
_cell_measurement_theta_min     5.00
_cell_measurement_theta_max     20.00
_cell_measurement_temperature     298(2)
_exptl_crystal_description     'platelet'
_exptl_crystal_colour     'colorless'
_exptl_crystal_size_max     0.608
_exptl_crystal_size_mid     0.133
_exptl_crystal_size_min     0.076
_exptl_crystal_density_diffrn     1.477
_exptl_crystal_density_meas     ?
_exptl_crystal_density_method     'not measured'
_exptl_crystal_F_000     388
_exptl_absorpt_coefficient_mu     0.207
_exptl_absorpt_correction_type     gaussian
_exptl_absorpt_process_details     '(SADABS; Sheldrick, 1996)'
_exptl_absorpt_correction_T_min     0.968
_exptl_absorpt_correction_T_max     0.985
_exptl_special_details     ?
_diffrn_ambient_temperature     298(2)
_diffrn_radiation_type     'Mo K\a'
_diffrn_radiation_wavelength     0.71073
_diffrn_radiation_source     'fine-focus sealed tube'
_diffrn_radiation_monochromator     graphite
_diffrn_measurement_device_type     'Siemens AED2 diffractometer'
_diffrn_measurement_method     '2\q/\w scan'
_diffrn_detector_area_resol_mean     ?
_diffrn_reflns_number     3411
_diffrn_reflns_av_R_equivalents     0.0000
_diffrn_reflns_av_sigmaI/netI     0.0131
_diffrn_reflns_theta_min     2.09
_diffrn_reflns_theta_max     27.56
_diffrn_reflns_theta_full     27.56
_diffrn_measured_fraction_theta_max     0.964
_diffrn_measured_fraction_theta_full     0.964
_diffrn_reflns_limit_h_min     -11
_diffrn_reflns_limit_h_max     12
_diffrn_reflns_limit_k_min     -11
_diffrn_reflns_limit_k_max     12
_diffrn_reflns_limit_l_min     0
_diffrn_reflns_limit_l_max     13
_diffrn_standards_number     3
_diffrn_standards_interval_count     ?
_diffrn_standards_interval_time     120
_diffrn_standards_decay_%     4
_refine_special_details
;
Refinement of F^2^ against ALL reflections. The weighted <i>R</i>-factor
<i>wR</i> and goodness of fit S are based on F^2^, conventional
<i>R</i>-factors <i>R</i> are based on F, with F set to zero for negative
F^2^. The threshold expression of F^2^ > 2sigma(F^2^) is used only for
calculating <i>R</i>-factors(gt) <i>etc</i>. and is not relevant to the choice
of reflections for refinement. <i>R</i>-factors based on F^2^ are
statistically about twice as large as those based on F, and R-- factors based
on ALL data will be even larger.
;
_reflns_number_total     3411
_reflns_number_gt     3046
_reflns_threshold_expression     >2sigma(I)
_refine_ls_structure_factor_coef     Fsqd
_refine_ls_matrix_type     full
_refine_ls_R_factor_all     0.0653
_refine_ls_R_factor_gt     0.0591
_refine_ls_wR_factor_gt     0.1736
_refine_ls_wR_factor_ref     0.1834
_refine_ls_goodness_of_fit_ref     1.050
_refine_ls_restrained_S_all     1.050
_refine_ls_number_reflns     3411
_refine_ls_number_parameters     215
_refine_ls_number_restraints     0
_refine_ls_hydrogen_treatment     mixed
_refine_ls_weighting_scheme     calc
_refine_ls_weighting_details
;'calc w=1/[\s^2^(Fo^2^)+(0.1177P)^2^+0.6344P]
where P=(Fo^2^+2Fc^2^)/3'
;
_atom_sites_solution_hydrogens     geom
_atom_sites_solution_primary     direct
_atom_sites_solution_secondary     difmap
_refine_ls_shift/su_max     0.009
_refine_ls_shift/su_mean     0.001
_refine_diff_density_max     0.615
_refine_diff_density_min     -0.536
_refine_ls_extinction_method     none
_refine_ls_extinction_coef     ?
loop_
    _atom_type_symbol
    _atom_type_description
    _atom_type_scat_dispersion_real
    _atom_type_scat_dispersion_imag
    _atom_type_scat_source
    'C' 'C' 0.0033 0.0016
                         'International Tables Vol C Tables 4.2.6.8 and 6.1.1.4'
    'H' 'H' 0.0000 0.0000
                         'International Tables Vol C Tables 4.2.6.8 and 6.1.1.4'
    'N' 'N' 0.0061 0.0033
                         'International Tables Vol C Tables 4.2.6.8 and 6.1.1.4'
    'O' 'O' 0.0106 0.0060
                         'International Tables Vol C Tables 4.2.6.8 and 6.1.1.4'
    'F' 'F' 0.0140 0.0100
                         'International Tables Vol C Tables 4.2.6.8 and 6.1.1.4'
    'Al' 'Al' 0.0560 0.0520
                         'International Tables Vol C Tables 4.2.6.8 and 6.1.1.4'
_computing_data_collection     '<i>STADI4</i> (Stoe, 1998)'
_computing_cell_refinement     '<i>STADI4</i> (Stoe, 1998)'
_computing_data_reduction     'X-RED (Stoe, 1998)'
_computing_structure_solution     'SHELXS97 (Sheldrick, 2008)'
_computing_structure_refinement
;
SHELXL97 (Sheldrick, 2008) and WinGX (Farrugia, 2012)
;
_computing_molecular_graphics
;
DIAMOND (Brandenburg, 2001) and ORTEP-3 for Windows (Farrugia,
2012)
;
_computing_publication_material     'enCIFer (Allen <i>et al.</i>, 2004)'
loop_
    _atom_site_type_symbol
    _atom_site_label
    _atom_site_fract_x
    _atom_site_fract_y
    _atom_site_fract_z
    _atom_site_U_iso_or_equiv
    _atom_site_adp_type
    _atom_site_calc_flag
    _atom_site_refinement_flags
    _atom_site_occupancy
    _atom_site_symmetry_multiplicity
    _atom_site_disorder_assembly
    _atom_site_disorder_group
    Al Al1 0.83033(8) -0.20234(8) 0.29308(6) 0.0238(2) Uani d . 1 1 . .
    F F1 1.0025(2) -0.3849(2) 0.2527(3) 0.0678(6) Uani d . 1 1 . .
    F F2 0.9474(2) -0.1577(3) 0.35631(17) 0.0496(5) Uani d . 1 1 . .
    F F3 0.9030(2) -0.1056(3) 0.12502(16) 0.0518(5) Uani d . 1 1 . .
    F F4 0.7092(2) -0.2378(3) 0.2304(2) 0.0575(5) Uani d . 1 1 . .
    F F5 0.6596(2) -0.0158(2) 0.3295(2) 0.0546(5) Uani d . 1 1 . .
    F F6 0.7625(3) -0.2962(3) 0.4612(2) 0.0747(8) Uani d . 1 1 . .
    F F7 0.80224(19) -0.13548(18) 0.76019(15) 0.0357(4) Uani d . 1 1 . .
    N N1 0.86118(18) 0.02879(18) 0.8720(2) 0.0295(4) Uani d . 1 1 . .
    H H1A 0.8503 -0.0243 0.8272 0.054(2) Uiso calc R 1 1 . .
    H H1B 0.8678 -0.0258 0.9567 0.054(2) Uiso calc R 1 1 . .
    H H1C 0.9513 0.0429 0.8278 0.054(2) Uiso calc R 1 1 . .
    N N2 0.26017(18) 0.32258(18) 0.9923(2) 0.0333(4) Uani d R 1 1 . .
    H H2A 0.2747 0.2379 0.9690 0.054(2) Uiso calc R 1 1 . .
    H H2B 0.1927 0.4094 0.9480 0.054(2) Uiso calc R 1 1 . .
    H H2C 0.2178 0.3171 1.0825 0.054(2) Uiso calc R 1 1 . .
    N N3 0.6255(3) 0.0499(3) 0.5761(2) 0.0348(5) Uani d . 1 1 . .
    H H3A 0.6799 -0.0092 0.6407 0.054(2) Uiso calc R 1 1 . .
    H H3B 0.6738 0.0038 0.5032 0.054(2) Uiso calc R 1 1 . .
    H H3C 0.5238 0.0599 0.6089 0.054(2) Uiso calc R 1 1 . .
    N N4 0.9607(3) 0.3445(2) 0.4048(2) 0.0326(5) Uani d . 1 1 . .
    H H4A 0.9932 0.3030 0.4823 0.054(2) Uiso calc R 1 1 . .
    H H4B 0.9584 0.4403 0.3719 0.054(2) Uiso calc R 1 1 . .
    H H4C 1.0296 0.2828 0.3433 0.054(2) Uiso calc R 1 1 . .
    C C1 0.7954(3) 0.3567(3) 0.4329(3) 0.0355(5) Uani d . 1 1 . .
    H H1D 0.7567 0.4093 0.3501 0.054(2) Uiso calc R 1 1 . .
    H H1E 0.7214 0.4199 0.5031 0.054(2) Uiso calc R 1 1 . .
    C C2 0.7184(3) 0.1845(3) 0.8795(3) 0.0308(5) Uani d . 1 1 . .
    H H2D 0.7159 0.2468 0.7874 0.054(2) Uiso calc R 1 1 . .
    H H2E 0.7284 0.2406 0.9314 0.054(2) Uiso calc R 1 1 . .
    C C3 0.6240(3) 0.2082(3) 0.5355(3) 0.0334(5) Uani d . 1 1 . .
    H H3D 0.5688 0.2597 0.6144 0.054(2) Uiso calc R 1 1 . .
    H H3E 0.5646 0.2727 0.4652 0.054(2) Uiso calc R 1 1 . .
    C C4 0.5606(3) 0.1665(3) 0.9473(3) 0.0312(5) Uani d . 1 1 . .
    H H4D 0.5485 0.1128 0.8945 0.054(2) Uiso calc R 1 1 . .
    H H4E 0.5628 0.1034 1.0391 0.054(2) Uiso calc R 1 1 . .
    C C5 0.7966(3) 0.1947(3) 0.4807(3) 0.0312(5) Uani d . 1 1 . .
    H H5D 0.8544 0.1343 0.5524 0.054(2) Uiso calc R 1 1 . .
    H H5E 0.8535 0.1387 0.4046 0.054(2) Uiso calc R 1 1 . .
    C C6 0.4188(3) 0.3281(3) 0.9548(3) 0.0351(5) Uani d . 1 1 . .
    H H6D 0.4199 0.3720 1.0223 0.054(2) Uiso calc R 1 1 . .
    H H6E 0.4313 0.3976 0.8663 0.054(2) Uiso calc R 1 1 . .
    O OW1 0.6507(3) 0.2741(3) 0.1872(3) 0.0543(6) Uani d D 1 1 . .
    H H11 0.658(7) 0.173(3) 0.216(5) 0.096(17) Uiso d D 1 1 . .
    H H12 0.536(3) 0.334(6) 0.214(6) 0.12(2) Uiso d D 1 1 . .
    O OW2 1.0850(3) -0.3475(3) -0.0480(3) 0.0480(5) Uani d . 1 1 . .
    O OW3 0.6830(3) 0.5567(4) 0.7114(3) 0.0670(8) Uani d . 1 1 . .
    H H21 1.053(6) -0.325(5) 0.020(5) 0.063(14) Uiso d . 1 1 . .
    H H22 1.160(6) -0.322(6) -0.080(5) 0.073(14) Uiso d . 1 1 . .
    H H31 0.712(5) 0.602(5) 0.633(4) 0.052(10) Uiso d . 1 1 . .
    H H32 0.767(7) 0.507(6) 0.735(6) 0.090(17) Uiso d . 1 1 . .
loop_
    _atom_site_aniso_label
    _atom_site_aniso_U_11
    _atom_site_aniso_U_22
    _atom_site_aniso_U_33
    _atom_site_aniso_U_12
    _atom_site_aniso_U_13
    _atom_site_aniso_U_23
    Al1 0.0238(3) 0.0282(4) 0.0245(3) -0.0153(3) -0.0087(2) -0.0013(2)
    F1 0.0399(10) 0.0365(9) 0.1124(18) -0.0088(8) -0.0130(11) -0.0167(10)
    F2 0.0553(10) 0.0851(13) 0.0371(8) -0.0519(10) -0.0159(7) -0.0044(8)
    F3 0.0537(10) 0.0853(14) 0.0284(8) -0.0501(10) -0.0160(7) 0.0141(8)
    F4 0.0516(11) 0.0991(16) 0.0566(11) -0.0513(11) -0.0063(8) -0.0322(10)
    F5 0.0335(9) 0.0417(9) 0.0857(14) -0.0117(7) -0.0063(9) -0.0258(9)
    F6 0.0929(17) 0.117(2) 0.0379(9) -0.0847(17) -0.0185(10) 0.0246(11)
    F7 0.0399(8) 0.0398(8) 0.0357(8) -0.0209(7) -0.0141(6) -0.0054(6)
    N1 0.0270(9) 0.0363(10) 0.0326(10) -0.0193(8) -0.0110(8) -0.0020(8)
    N2 0.0315(10) 0.0368(11) 0.0344(10) -0.0175(9) -0.0079(8) -0.0058(8)
    N3 0.0325(10) 0.0493(12) 0.0352(10) -0.0257(10) -0.0110(8) -0.0065(9)
    N4 0.0341(11) 0.0329(10) 0.0366(10) -0.0194(9) -0.0113(8) -0.0027(8)
    C1 0.0297(11) 0.0318(12) 0.0465(14) -0.0128(10) -0.0151(10) -0.0035(10)
    C2 0.0329(12) 0.0322(12) 0.0343(11) -0.0206(10) -0.0095(9) -0.0027(9)
    C3 0.0271(11) 0.0391(13) 0.0379(12) -0.0158(10) -0.0099(9) -0.0071(10)
    C4 0.0307(11) 0.0317(11) 0.0367(12) -0.0184(10) -0.0101(9) -0.0031(9)
    C5 0.0249(10) 0.0349(12) 0.0374(12) -0.0144(9) -0.0082(9) -0.0082(9)
    C6 0.0303(12) 0.0337(12) 0.0475(14) -0.0162(10) -0.0118(10) -0.0086(10)
    OW1 0.0534(13) 0.0473(12) 0.0579(13) -0.0279(11) -0.0084(11) -0.0017(10)
    OW2 0.0400(11) 0.0468(12) 0.0585(14) -0.0144(10) -0.0093(10) -0.0217(10)
    OW3 0.0425(13) 0.0716(17) 0.0512(14) -0.0207(12) -0.0061(11) 0.0162(12)
_geom_special_details
;
 All esds (except the esd in the dihedral angle between two l.s. planes)
 are estimated using the full covariance matrix.  The cell esds are taken
 into account individually in the estimation of esds in distances, angles
 and torsion angles; correlations between esds in cell parameters are only
 used when they are defined by crystal symmetry.  An approximate (isotropic)
 treatment of cell esds is used for estimating esds involving l.s. planes.
;
loop_
    _geom_bond_atom_site_label_1
    _geom_bond_atom_site_label_2
    _geom_bond_site_symmetry_2
    _geom_bond_distance
    _geom_bond_publ_flag
    Al1 F6 . 1.7690(19) ?
    Al1 F4 . 1.7832(17) ?
    Al1 F3 . 1.7929(16) ?
    Al1 F1 . 1.803(2) ?
    Al1 F2 . 1.8126(16) ?
    Al1 F5 . 1.8130(19) ?
    F1 F3 . 2.499(3) ?
    F1 F4 . 2.556(3) ?
    F1 F6 . 2.570(4) ?
    F1 F2 . 2.586(3) ?
    F2 F3 . 2.507(2) ?
    F2 F5 . 2.527(3) ?
    F2 F6 . 2.529(3) ?
    F3 F4 . 2.556(2) ?
    F3 F5 . 2.559(3) ?
    F4 F5 . 2.529(3) ?
    F4 F6 . 2.529(3) ?
    F5 F6 . 2.522(3) ?
    F5 H11 . 1.85(3) ?
    N1 C2 . 1.481(3) ?
    N1 H1A . 0.8900 ?
    N1 H1B . 0.8900 ?
    N1 H1C . 0.8900 ?
    N2 C6 . 1.481(3) ?
    N2 H2A . 0.8900 ?
    N2 H2B . 0.8900 ?
    N2 H2C . 0.8900 ?
    N3 C3 . 1.482(3) ?
    N3 H3A . 0.8900 ?
    N3 H3B . 0.8900 ?
    N3 H3C . 0.8900 ?
    N4 C1 . 1.483(3) ?
    N4 H4A . 0.8900 ?
    N4 H4B . 0.8900 ?
    N4 H4C . 0.8900 ?
    C1 C5 . 1.514(3) ?
    C1 H1D . 0.9700 ?
    C1 H1E . 0.9700 ?
    C2 C4 . 1.518(3) ?
    C2 H2D . 0.9700 ?
    C2 H2E . 0.9700 ?
    C3 C5 . 1.521(3) ?
    C3 H3D . 0.9700 ?
    C3 H3E . 0.9700 ?
    C4 C6 . 1.513(3) ?
    C4 H4D . 0.9700 ?
    C4 H4E . 0.9700 ?
    C5 H5D . 0.9700 ?
    C5 H5E . 0.9700 ?
    C6 H6D . 0.9700 ?
    C6 H6E . 0.9700 ?
    OW1 H11 . 0.925(19) ?
    OW1 H12 . 0.95(2) ?
    OW2 H21 . 0.74(5) ?
    OW2 H22 . 0.82(5) ?
    OW3 H31 . 0.83(4) ?
    OW3 H32 . 0.81(6) ?
loop_
    _geom_angle_atom_site_label_1
    _geom_angle_atom_site_label_2
    _geom_angle_atom_site_label_3
    _geom_angle_site_symmetry_1
    _geom_angle_site_symmetry_3
    _geom_angle
    _geom_angle_publ_flag
    F6 Al1 F4 . . 90.79(10) ?
    F6 Al1 F3 . . 177.96(9) ?
    F4 Al1 F3 . . 91.25(9) ?
    F6 Al1 F1 . . 92.04(13) ?
    F4 Al1 F1 . . 90.93(11) ?
    F3 Al1 F1 . . 88.04(11) ?
    F6 Al1 F2 . . 89.84(9) ?
    F4 Al1 F2 . . 177.63(11) ?
    F3 Al1 F2 . . 88.11(8) ?
    F1 Al1 F2 . . 91.33(11) ?
    F6 Al1 F5 . . 89.49(12) ?
    F4 Al1 F5 . . 89.36(10) ?
    F3 Al1 F5 . . 90.41(11) ?
    F1 Al1 F5 . . 178.44(10) ?
    F2 Al1 F5 . . 88.36(10) ?
    F3 F1 F4 . . 60.73(8) ?
    F3 F1 F6 . . 89.25(9) ?
    F4 F1 F6 . . 59.11(8) ?
    F3 F1 F2 . . 59.05(7) ?
    F4 F1 F2 . . 88.70(8) ?
    F6 F1 F2 . . 58.74(8) ?
    F3 F2 F5 . . 61.11(8) ?
    F3 F2 F6 . . 90.00(8) ?
    F5 F2 F6 . . 59.83(8) ?
    F3 F2 F1 . . 58.74(8) ?
    F5 F2 F1 . . 90.00(8) ?
    F6 F2 F1 . . 60.32(9) ?
    F1 F3 F2 . . 62.21(9) ?
    F1 F3 F4 . . 60.74(8) ?
    F2 F3 F4 . . 90.47(7) ?
    F1 F3 F5 . . 91.25(8) ?
    F2 F3 F5 . . 59.82(8) ?
    F4 F3 F5 . . 59.25(7) ?
    F5 F4 F6 . . 59.81(9) ?
    F5 F4 F3 . . 60.43(8) ?
    F6 F4 F3 . . 88.90(7) ?
    F5 F4 F1 . . 90.64(8) ?
    F6 F4 F1 . . 60.72(10) ?
    F3 F4 F1 . . 58.52(7) ?
    F6 F5 F4 . . 60.10(9) ?
    F6 F5 F2 . . 60.13(8) ?
    F4 F5 F2 . . 90.65(8) ?
    F6 F5 F3 . . 89.00(9) ?
    F4 F5 F3 . . 60.32(7) ?
    F2 F5 F3 . . 59.07(7) ?
    Al1 F5 H11 . . 120.3(17) ?
    F6 F5 H11 . . 160.8(17) ?
    F4 F5 H11 . . 120.6(16) ?
    F2 F5 H11 . . 101.0(17) ?
    F3 F5 H11 . . 76.8(17) ?
    F5 F6 F2 . . 60.03(8) ?
    F5 F6 F4 . . 60.09(9) ?
    F2 F6 F4 . . 90.59(8) ?
    F5 F6 F1 . . 90.47(8) ?
    F2 F6 F1 . . 60.94(8) ?
    F4 F6 F1 . . 60.16(9) ?
    C2 N1 H1A . . 109.5 ?
    C2 N1 H1B . . 109.5 ?
    H1A N1 H1B . . 109.5 ?
    C2 N1 H1C . . 109.5 ?
    H1A N1 H1C . . 109.5 ?
    H1B N1 H1C . . 109.5 ?
    C6 N2 H2A . . 109.5 ?
    C6 N2 H2B . . 109.5 ?
    H2A N2 H2B . . 109.5 ?
    C6 N2 H2C . . 109.5 ?
    H2A N2 H2C . . 109.5 ?
    H2B N2 H2C . . 109.5 ?
    C3 N3 H3A . . 109.5 ?
    C3 N3 H3B . . 109.5 ?
    H3A N3 H3B . . 109.5 ?
    C3 N3 H3C . . 109.5 ?
    H3A N3 H3C . . 109.5 ?
    H3B N3 H3C . . 109.5 ?
    C1 N4 H4A . . 109.5 ?
    C1 N4 H4B . . 109.5 ?
    H4A N4 H4B . . 109.5 ?
    C1 N4 H4C . . 109.5 ?
    H4A N4 H4C . . 109.5 ?
    H4B N4 H4C . . 109.5 ?
    N4 C1 C5 . . 111.0(2) ?
    N4 C1 H1D . . 109.4 ?
    C5 C1 H1D . . 109.4 ?
    N4 C1 H1E . . 109.4 ?
    C5 C1 H1E . . 109.4 ?
    H1D C1 H1E . . 108.0 ?
    N1 C2 C4 . . 111.36(18) ?
    N1 C2 H2D . . 109.4 ?
    C4 C2 H2D . . 109.4 ?
    N1 C2 H2E . . 109.4 ?
    C4 C2 H2E . . 109.4 ?
    H2D C2 H2E . . 108.0 ?
    N3 C3 C5 . . 110.7(2) ?
    N3 C3 H3D . . 109.5 ?
    C5 C3 H3D . . 109.5 ?
    N3 C3 H3E . . 109.5 ?
    C5 C3 H3E . . 109.5 ?
    H3D C3 H3E . . 108.1 ?
    C6 C4 C2 . . 109.45(19) ?
    C6 C4 H4D . . 109.8 ?
    C2 C4 H4D . . 109.8 ?
    C6 C4 H4E . . 109.8 ?
    C2 C4 H4E . . 109.8 ?
    H4D C4 H4E . . 108.2 ?
    C1 C5 C3 . . 110.8(2) ?
    C1 C5 H5D . . 109.5 ?
    C3 C5 H5D . . 109.5 ?
    C1 C5 H5E . . 109.5 ?
    C3 C5 H5E . . 109.5 ?
    H5D C5 H5E . . 108.1 ?
    N2 C6 C4 . . 112.33(19) ?
    N2 C6 H6D . . 109.1 ?
    C4 C6 H6D . . 109.1 ?
    N2 C6 H6E . . 109.1 ?
    C4 C6 H6E . . 109.1 ?
    H6D C6 H6E . . 107.9 ?
    H11 OW1 H12 . . 100(5) ?
    H21 OW2 H22 . . 100(5) ?
    H31 OW3 H32 . . 102(5) ?
loop_
    _geom_hbond_atom_site_label_D
    _geom_hbond_atom_site_label_H
    _geom_hbond_atom_site_label_A
    _geom_hbond_site_symmetry_A
    _geom_hbond_distance_DH
    _geom_hbond_distance_HA
    _geom_hbond_distance_DA
    _geom_hbond_angle_DHA
    _geom_hbond_publ_flag
    N1 H1A F7 . 0.89 1.81 2.696(3) 171 yes
    N1 H1B F3 1_556 0.89 1.79 2.663(3) 166 yes
    N1 H1C F2 2_756 0.89 2.08 2.826(3) 141 yes
    N1 H1C F3 2_756 0.89 2.09 2.796(3) 136 yes
    N2 H2A F4 2_656 0.89 2.08 2.657(3) 122 yes
    N2 H2B OW2 1_466 0.89 2.11 2.804(3) 134 yes
    N2 H2C F7 2_657 0.89 2.04 2.724(3) 132 yes
    N3 H3A F7 . 0.89 1.79 2.677(3) 176 yes
    N3 H3B F5 . 0.89 2.00 2.792(3) 148 yes
    N3 H3C F5 2_656 0.89 1.89 2.753(4) 162 yes
    N4 H4A F2 2_756 0.89 1.90 2.757(3) 161 yes
    N4 H4B F1 1_565 0.89 1.92 2.776(4) 162 yes
    N4 H4C F7 2_756 0.89 1.84 2.724(3) 169 yes
    OW1 H11 F5 . 0.92 1.85 2.743(3) 161 yes
    OW1 H12 OW3 2_666 0.95 1.85 2.789(5) 173 yes
    OW2 H21 F1 . 0.74 2.27(5) 2.943(3) 152(5) yes
    OW2 H22 OW1 2_755 0.82(7) 1.98 2.785(5) 170 yes
    OW3 H31 F6 1_565 0.82(4) 1.79(4) 2.612(4) 176 yes
    OW3 H32 F1 2_756 0.81(7) 1.99(7) 2.783(4) 167 yes
_shelx_res_checksum     23898
_shelxl_version_number     .2013
_iucr_refine_instructions_details
;
TITL    absd06-22
CELL  0.71073   9.825   9.974  10.697   70.01   67.89   59.77
ZERR     2.00   0.002   0.003   0.0020    0.020    0.020    0.010
LATT  1
SFAC    C   H   N   O
SFAC F   3.63220 5.27756 3.51057 14.7353 1.26064 0.442258 =
         0.940706 47.3437 0.653396 0.014 0.010 49.99 1.36 18.998
SFAC AL  4.17448 1.93816 3.38760 4.14553 1.20296 0.228753 =
         0.528137 8.28524 0.706786 0.056 0.052 225.8 0.50 26.9815
UNIT    12  60   8   6 14   2
DFIX 0.95 Ow1 H11
DFIX 0.95 Ow1 H12
ACTA
BOND$H
HTAB
EQIV $1 x, y, z+1
EQIV $2 -x+2, -y, -z+1
EQIV $3 -x+1, -y, -z+1
EQIV $4 x-1, y+1, z+1
EQIV $5 -x+1, -y, -z+2
EQIV $6 x, y+1, z
EQIV $7 -x+1, -y+1, -z+1
EQIV $8 -x+2, -y, -z
RTAB N...F N1 F7
RTAB N...F N1 F3_$1
RTAB N...F N1 F2_$2
RTAB N...F N1 F3_$2
RTAB N...F N2 F4_$3
RTAB N...F N2 F7_$5
RTAB N...F N3 F7
RTAB N...F N3 F5
RTAB N...F N3 F5_$3
RTAB N...F N4 F2_$2
RTAB N...F N4 F1_$6
RTAB N...F N4 F7_$2
RTAB N...O N2 OW2_$4
RTAB O...F Ow1 F5
RTAB O...F Ow2 F1
RTAB O...O Ow2 F3
RTAB O...F Ow3 F6_$6
RTAB O...F Ow3 F1_$2
RTAB O...O Ow1 Ow3_$7
RTAB O...O Ow2 Ow1_$8
L.S.    6
PLAN    25
WGHT    0.117700    0.634400
FVAR       0.64888   0.05395
AL1   6    0.830327   -0.202343    0.293081    11.00000    0.02383    0.02823 =
         0.02449   -0.00125   -0.00870   -0.01530
F1    5    1.002481   -0.384948    0.252684    11.00000    0.03989    0.03651 =
         0.11239   -0.01674   -0.01300   -0.00877
F2    5    0.947419   -0.157746    0.356312    11.00000    0.05530    0.08514 =
         0.03706   -0.00443   -0.01591   -0.05193
F3    5    0.903016   -0.105593    0.125022    11.00000    0.05370    0.08531 =
         0.02841    0.01407   -0.01600   -0.05005
F4    5    0.709177   -0.237823    0.230359    11.00000    0.05164    0.09911 =
         0.05655   -0.03225   -0.00626   -0.05127
F5    5    0.659625   -0.015825    0.329456    11.00000    0.03349    0.04171 =
         0.08574   -0.02577   -0.00631   -0.01168
F6    5    0.762533   -0.296176    0.461210    11.00000    0.09286    0.11663 =
         0.03792    0.02461   -0.01846   -0.08466
F7    5    0.802241   -0.135479    0.760185    11.00000    0.03990    0.03983 =
         0.03567   -0.00541   -0.01410   -0.02089
N1    3    0.861185    0.028786    0.872034    11.00000    0.02699    0.03633 =
         0.03263   -0.00198   -0.01102   -0.01934
AFIX 137
H1A   2    0.850284   -0.024344    0.827185    11.00000   21.00000
H1B   2    0.867782   -0.025766    0.956691    11.00000   21.00000
H1C   2    0.951299    0.042883    0.827770    11.00000   21.00000
N2    3    0.260169    0.322579    0.992329    11.00000    0.03150    0.03682 =
         0.03443   -0.00583   -0.00792   -0.01748
AFIX 137
H2A   2    0.274717    0.237855    0.969039    11.00000   21.00000
H2B   2    0.192705    0.409395    0.947981    11.00000   21.00000
H2C   2    0.217767    0.317149    1.082543    11.00000   21.00000
AFIX   0
N3    3    0.625533    0.049870    0.576131    11.00000    0.03251    0.04927 =
         0.03518   -0.00648   -0.01097   -0.02574
AFIX 137
H3A   2    0.679903   -0.009154    0.640703    11.00000   21.00000
H3B   2    0.673833    0.003766    0.503201    11.00000   21.00000
H3C   2    0.523766    0.059885    0.608895    11.00000   21.00000
AFIX   0
N4    3    0.960694    0.344454    0.404807    11.00000    0.03413    0.03294 =
         0.03664   -0.00266   -0.01129   -0.01935
AFIX 137
H4A   2    0.993169    0.303007    0.482316    11.00000   21.00000
H4B   2    0.958440    0.440263    0.371946    11.00000   21.00000
H4C   2    1.029638    0.282768    0.343284    11.00000   21.00000
AFIX   0
C1    1    0.795440    0.356659    0.432931    11.00000    0.02969    0.03180 =
         0.04647   -0.00353   -0.01507   -0.01279
AFIX  23
H1D   2    0.756656    0.409302    0.350082    11.00000   21.00000
H1E   2    0.721377    0.419883    0.503096    11.00000   21.00000
AFIX   0
C2    1    0.718399    0.184512    0.879452    11.00000    0.03294    0.03221 =
         0.03426   -0.00268   -0.00946   -0.02062
AFIX  23
H2D   2    0.715919    0.246775    0.787381    11.00000   21.00000
H2E   2    0.728450    0.240577    0.931418    11.00000   21.00000
AFIX   0
C3    1    0.624029    0.208210    0.535499    11.00000    0.02714    0.03905 =
         0.03787   -0.00715   -0.00991   -0.01581
AFIX  23
H3D   2    0.568750    0.259701    0.614366    11.00000   21.00000
H3E   2    0.564640    0.272659    0.465224    11.00000   21.00000
AFIX   0
C4    1    0.560649    0.166530    0.947262    11.00000    0.03074    0.03170 =
         0.03672   -0.00306   -0.01008   -0.01843
AFIX  23
H4D   2    0.548539    0.112812    0.894521    11.00000   21.00000
H4E   2    0.562781    0.103441    1.039090    11.00000   21.00000
AFIX   0
C5    1    0.796640    0.194650    0.480745    11.00000    0.02488    0.03485 =
         0.03743   -0.00822   -0.00815   -0.01437
AFIX  23
H5D   2    0.854436    0.134298    0.552437    11.00000   21.00000
H5E   2    0.853513    0.138716    0.404612    11.00000   21.00000
AFIX   0
C6    1    0.418779    0.328135    0.954763    11.00000    0.03031    0.03375 =
         0.04747   -0.00858   -0.01178   -0.01622
AFIX  23
H6D   2    0.419933    0.372022    1.022292    11.00000   21.00000
H6E   2    0.431299    0.397642    0.866302    11.00000   21.00000
AFIX   0
OW1   4    0.650705    0.274084    0.187235    11.00000    0.05344    0.04730 =
         0.05794   -0.00171   -0.00841   -0.02790
H11   2    0.657564    0.172689    0.216194    11.00000    0.09616
H12   2    0.536425    0.333630    0.213785    11.00000    0.11778
OW2   4    1.084982   -0.347510   -0.047967    11.00000    0.03996    0.04678 =
         0.05847   -0.02171   -0.00929   -0.01435
OW3   4    0.682962    0.556681    0.711392    11.00000    0.04250    0.07161 =
         0.05123    0.01623   -0.00615   -0.02072
H21   2    1.053400   -0.325352    0.019785    11.00000    0.06328
H22   2    1.160220   -0.322045   -0.080012    11.00000    0.07289
H31   2    0.712113    0.602381    0.632570    11.00000    0.05208
H32   2    0.767366    0.506654    0.734804    11.00000    0.08958
HKLF 4
REM     absd06-22
REM R1 =  0.0593 for   3046 Fo > 4sig(Fo)  and  0.0654 for all   3411 data
REM    215 parameters refined using      2 restraints
END
WGHT      0.1212      0.6302
REM Highest difference peak  0.615,  deepest hole -0.536,  1-sigma level  0.085
Q1    1   0.9804 -0.3809  0.3423  11.00000  0.05    0.62
Q2    1   0.6537 -0.0202  0.2493  11.00000  0.05    0.61
Q3    1   0.7555 -0.2050  0.3810  11.00000  0.05    0.58
Q4    1   0.1867  0.4234  1.0166  11.00000  0.05    0.51
Q5    1   0.7214 -0.2021  0.4568  11.00000  0.05    0.49
Q6    1   0.9001 -0.1881  0.1966  11.00000  0.05    0.47
Q7    1   0.9049 -0.2760  0.2511  11.00000  0.05    0.39
Q8    1   0.2346  0.2967  0.9111  11.00000  0.05    0.35
Q9    1   0.8786 -0.0764  0.3267  11.00000  0.05    0.34
Q10   1   0.2824  0.2421  1.0728  11.00000  0.05    0.33
Q11   1   0.6944  0.6358  0.7054  11.00000  0.05    0.33
Q12   1   0.8033 -0.0994  0.2233  11.00000  0.05    0.32
Q13   1   0.4997  0.2435  0.9687  11.00000  0.05    0.32
Q14   1   0.5978  0.2624  0.2767  11.00000  0.05    0.30
Q15   1   0.7809 -0.2618  0.1514  11.00000  0.05    0.30
Q16   1   0.7468 -0.3200  0.4470  11.00000  0.05    0.28
Q17   1   0.8608 -0.2988  0.3805  11.00000  0.05    0.28
Q18   1   0.5531  0.2522  0.5972  11.00000  0.05    0.27
Q19   1   0.5685  0.2691  0.3734  11.00000  0.05    0.26
Q20   1   0.6991 -0.1497  0.8510  11.00000  0.05    0.24
Q21   1   0.5615 -0.0355  0.4678  11.00000  0.05    0.23
Q22   1   0.8996 -0.1718  0.4302  11.00000  0.05    0.23
Q23   1   1.0020 -0.2439  0.0595  11.00000  0.05    0.23
Q24   1   0.5845  0.0802  0.3881  11.00000  0.05    0.22
Q25   1   0.3143  0.2627  0.8970  11.00000  0.05    0.21
;
data_global
_journal_date_recd_electronic     2014-06-13
_journal_date_accepted     2014-08-19
_journal_name_full     'Acta Crystallographica, Section E'
_journal_year     2014
_journal_volume     70
_journal_issue      9
_journal_page_first     m335
_journal_page_last     m336
_journal_paper_category     HM
_journal_paper_doi     10.1107/S1600536814018844
_journal_coeditor_code     CQ2011
_publ_contact_author_name     'Amor Ben Ali'
_publ_contact_author_address
;
Universit\'e de Carthage, Facult\'e des Sciences de Bizerte, UR11ES30
7021 Jarzouna, Tunisia
;
_publ_contact_author_email     amor.benali@fsb.rnu.tn
_publ_contact_author_fax     '(216) 72 59 15 66'
_publ_contact_author_phone     '(216) 97 35 39 70'
_publ_section_title
;
Crystal structure of bis(propane-1,3-diammonium) hexafluoridoaluminate fluoride
trihydrate
;
loop_
    _publ_author_name
    _publ_author_address
    'I. Abdi'
;
Universit\'e de Carthage, Facult\'e des Sciences de Bizerte, UR11ES30
7021 Jarzouna, Tunisia
;
    'K. A. Al-Sadhan'
;
Department of Chemistry, Girls College of Science, University of Dammam,
PO Box 838, Dammam 31113, Saudi Arabia
;
    'A. Ben Ali'
;
Universit\'e de Carthage, Facult\'e des Sciences de Bizerte,  UR11ES30
7021 Jarzouna, Tunisia
;
_publ_section_synopsis     .
