# Supplementary material for: Crystal structure of bis­(propane-1,3-di­ammonium) hexa­fluorido­aluminate fluoride trihydrate
Source: Acta Crystallogr Sect E Struct Rep Online. 2014 Aug 30;70(Pt 9):m335–6. doi: 10.1107/S1600536814018844 (PMC4186155; doi:10.1107/S1600536814018844)
Supplement: Supplementary file 2 [file e-70-0m335-Isup2.hkl]

#
# h,k,l, Fc-squared, Fo-squared, sigma(Fo-squared) and status flag
#
data_I
_shelx_title '    absd16'
_shelx_refln_list_code          4
_shelx_F_calc_maximum      120.04
_exptl_crystal_F_000       395.97
_reflns_d_resolution_high  0.7681
 
loop_
 _symmetry_equiv_pos_as_xyz
 'x, y, z'
 '-x, -y, -z'
 
_cell_length_a     9.8250
_cell_length_b     9.9740
_cell_length_c    10.6970
_cell_angle_alpha  70.010
_cell_angle_beta   67.890
_cell_angle_gamma  59.770
 
_shelx_F_squared_multiplier     1.000
 
loop_
 _refln_index_h
 _refln_index_k
 _refln_index_l
 _refln_F_squared_calc
 _refln_F_squared_meas
 _refln_F_squared_sigma
 _refln_observed_status
   1   0   0     1399.58      912.17      2.45 o
   2   0   0     2304.75     2743.56      6.32 o
   3   0   0      801.26      583.27      3.28 o
   4   0   0       14.30       15.44      0.85 o
   5   0   0      137.10       97.28      1.80 o
   6   0   0      127.97      101.53      2.04 o
   7   0   0        0.46        2.04      0.81 o
   8   0   0       68.44       73.48      2.11 o
   9   0   0        9.31        0.17      1.19 o
  10   0   0        0.10        1.69      1.21 o
 -10   1   0       30.34       33.94      1.97 o
  -9   1   0       24.21       27.79      1.76 o
  -8   1   0       65.02       69.28      2.16 o
  -6   1   0        0.26        2.02      0.74 o
  -5   1   0        1.74        0.83      0.83 o
  -2   1   0      283.67      338.04      2.21 o
  -1   1   0      300.84      323.65      1.76 o
   0   1   0     1256.95     1150.39      8.34 o
   1   1   0     1474.22     1452.29      9.38 o
   2   1   0     1842.30     2127.23      5.13 o
   3   1   0      176.89      167.22      1.66 o
   4   1   0     1258.47     1308.68      5.44 o
   5   1   0       82.40       98.25      1.69 o
   6   1   0      210.56      253.04      2.90 o
   7   1   0      138.81      123.83      2.33 o
   8   1   0      119.74       82.22      2.14 o
   9   1   0        1.53        2.26      0.90 o
  11   1   0       54.83       23.37      1.76 o
  -8   2   0        7.76        7.93      1.09 o
  -6   2   0      258.63      276.86      3.51 o
  -3   2   0      727.23      693.63      4.04 o
  -2   2   0     6335.20     6516.71     37.90 o
  -1   2   0        1.36        1.54      0.57 o
   0   2   0     3964.81     3928.84     22.78 o
   1   2   0       71.43       91.55      1.07 o
   2   2   0     2692.93     2789.80      6.63 o
   3   2   0      340.52      328.21      2.26 o
   4   2   0     2696.99     3163.37      8.22 o
   5   2   0      209.36      215.92      2.37 o
   6   2   0       85.48       82.53      1.73 o
   7   2   0      372.23      438.24      4.06 o
   8   2   0      172.03      197.26      3.06 o
   9   2   0      286.02      257.65      3.80 o
  10   2   0        7.29        5.11      1.07 o
  11   2   0       36.27       30.99      1.95 o
  -9   3   0        8.50       12.66      1.31 o
  -8   3   0        1.06        2.37      1.00 o
  -7   3   0        7.82        6.08      1.02 o
  -6   3   0        6.25        4.84      0.90 o
  -4   3   0       77.33       90.91      1.88 o
  -2   3   0        4.75        7.01      0.69 o
  -1   3   0        2.13        3.16      0.59 o
   0   3   0      489.71      440.37      2.73 o
   1   3   0        0.08        1.09      0.66 o
   2   3   0      738.17      881.60      3.66 o
   3   3   0      199.76      242.24      2.09 o
   4   3   0      193.72      240.24      2.26 o
   5   3   0       66.25       88.87      1.61 o
   6   3   0      145.24      159.69      2.30 o
   7   3   0        3.49        5.08      0.78 o
   8   3   0     1181.94     1248.64      7.48 o
   9   3   0      216.61      238.08      3.61 o
  10   3   0       63.85       68.14      2.33 o
  11   3   0       51.87       42.91      2.09 o
  -6   4   0       14.43       12.09      1.09 o
  -2   4   0     1797.10     1887.20      7.77 o
  -1   4   0     1580.47     1472.71      6.17 o
   0   4   0      125.10      118.34      1.71 o
   1   4   0     1474.73     1608.96      5.96 o
   2   4   0      386.55      371.36      2.73 o
   3   4   0     1824.79     1970.68      6.53 o
   4   4   0      114.28      103.90      1.64 o
   5   4   0     1690.84     1783.28      7.08 o
   6   4   0      846.39      892.46      5.37 o
   7   4   0     1048.29     1126.95      6.44 o
   8   4   0      249.18      279.98      3.56 o
   9   4   0       27.38       36.45      1.69 o
  10   4   0      167.76      174.93      3.40 o
  11   4   0        7.69        5.68      1.09 o
  -4   5   0       13.30       11.59      1.02 o
  -3   5   0        6.24        3.66      0.83 o
  -2   5   0       13.68       17.93      1.12 o
  -1   5   0       39.97       39.42      1.35 o
   0   5   0      581.99      566.77      3.99 o
   1   5   0       10.86       10.45      0.83 o
   2   5   0       37.58       38.52      1.16 o
   3   5   0      210.83      221.67      2.42 o
   4   5   0      487.74      511.43      3.73 o
   5   5   0       20.05       21.11      1.09 o
   6   5   0     2412.40     2457.10      9.24 o
   7   5   0       17.02       14.42      1.12 o
   8   5   0       64.50       65.67      1.90 o
   9   5   0        7.16       11.02      1.04 o
  10   5   0       12.92       12.47      1.14 o
  11   5   0        4.99        6.86      1.14 o
  -4   6   0        4.83        4.75      0.93 o
  -3   6   0       22.58       21.37      1.38 o
  -2   6   0        9.17       10.69      0.95 o
  -1   6   0       21.11       23.32      1.31 o
   0   6   0      581.42      582.18      4.51 o
   1   6   0      476.06      489.87      4.06 o
   2   6   0       36.94       37.62      1.31 o
   3   6   0      100.69      102.74      1.92 o
   4   6   0       68.61       64.24      1.59 o
   5   6   0      966.86      952.80      5.77 o
   6   6   0       41.01       46.86      1.57 o
   7   6   0      404.99      420.50      4.20 o
   8   6   0      375.86      392.07      4.30 o
   9   6   0       11.83       11.19      1.04 o
  10   6   0       12.38       17.12      1.42 o
  11   6   0       48.92       52.20      2.23 o
  -3   7   0        7.94        5.79      1.00 o
  -2   7   0       17.36       16.39      1.33 o
  -1   7   0       59.05       54.08      1.80 o
   0   7   0       48.14       51.23      1.76 o
   1   7   0       86.06       86.09      2.02 o
   2   7   0        8.65        9.48      0.88 o
   3   7   0      246.21      250.48      3.11 o
   4   7   0       38.08       43.48      1.52 o
   5   7   0       21.39       17.57      1.19 o
   6   7   0       98.98       89.27      2.11 o
   7   7   0      168.45      161.73      2.83 o
   9   7   0       76.10       85.16      2.37 o
  10   7   0       63.06       70.80      2.33 o
  11   7   0       11.26       12.63      1.26 o
  -3   8   0        9.46       11.64      1.21 o
  -2   8   0       27.24       33.56      1.73 o
   0   8   0       28.76       30.45      1.57 o
   1   8   0       77.88       70.44      2.04 o
   2   8   0       22.62       23.23      1.40 o
   3   8   0       66.80       69.82      1.95 o
   4   8   0       61.80       63.10      1.90 o
   5   8   0      280.28      282.40      3.63 o
   6   8   0      187.08      185.38      3.06 o
   7   8   0       38.00       33.89      1.71 o
   8   8   0       54.38       52.65      1.97 o
   9   8   0       79.24       77.07      2.35 o
  10   8   0        5.30        5.91      1.09 o
  11   8   0       31.58       37.21      2.09 o
  -3   9   0       15.93       17.67      1.40 o
  -2   9   0       92.49      111.93      2.99 o
  -1   9   0        1.58        3.35      1.02 o
   0   9   0       20.85       25.98      1.61 o
   1   9   0       27.13       28.45      1.59 o
   3   9   0        0.41        2.42      0.88 o
   4   9   0      112.48      119.36      2.66 o
   5   9   0       50.10       52.89      1.90 o
   6   9   0        4.67        3.87      0.95 o
   7   9   0        0.11        0.52      1.04 o
   9   9   0        3.57        4.01      1.04 o
  10   9   0       16.74       12.02      1.26 o
  -1  10   0       40.86       53.53      2.28 o
   0  10   0        4.34        4.89      1.12 o
   1  10   0       44.64       39.45      1.92 o
   4  10   0        0.66        3.25      1.02 o
   5  10   0        1.82        2.16      1.23 o
   6  10   0       51.38       40.59      1.92 o
   7  10   0        0.95        1.78      1.16 o
   8  10   0       24.69       28.69      1.73 o
   9  10   0       21.50       21.59      1.59 o
  10  10   0        2.48        3.85      1.19 o
   0  11   0        2.69        2.14      1.38 o
   1  11   0        4.73        5.03      1.16 o
   4  11   0        9.37        6.10      1.12 o
   5  11   0        1.02        1.09      1.28 o
   7  11   0       45.84       40.59      2.21 o
   8  11   0        6.67        7.01      1.31 o
   9  11   0       14.19       15.22      1.40 o
   4  12   0       12.04        8.45      1.31 o
   5  12   0        0.25        0.78      1.26 o
   6  12   0       42.00       44.98      2.23 o
  -8 -11   1       73.03       73.53      2.66 o
  -7 -11   1        8.15        5.11      1.16 o
  -6 -11   1      128.92      135.58      3.40 o
  -5 -11   1        6.45        1.33      1.38 o
  -4 -11   1        2.76        3.68      1.12 o
  -3 -11   1        5.89        1.78      1.33 o
  -2 -11   1        7.40        6.10      1.19 o
  -1 -11   1       38.02       37.38      2.11 o
  -8 -10   1       13.41        9.12      1.26 o
  -7 -10   1        1.21        3.63      1.04 o
  -5 -10   1        8.66        9.76      1.16 o
  -4 -10   1      218.09      189.80      3.56 o
  -3 -10   1        9.46        4.27      1.07 o
  -2 -10   1       13.83       22.51      1.59 o
  -1 -10   1       17.63       14.49      1.23 o
   0 -10   1        2.62        4.25      1.07 o
   1 -10   1       59.52       66.47      2.54 o
 -10  -9   1       38.14       45.12      2.11 o
  -9  -9   1       13.40       13.06      1.23 o
  -8  -9   1       55.54       50.32      2.09 o
  -7  -9   1       30.57       28.19      1.66 o
  -6  -9   1        4.93        6.20      1.00 o
  -5  -9   1       11.44       13.99      1.21 o
  -4  -9   1       23.24       25.86      1.57 o
  -3  -9   1       65.65       55.88      2.07 o
  -2  -9   1       88.34       73.93      2.26 o
  -1  -9   1        4.73        3.78      0.97 o
   0  -9   1       30.25       34.32      1.78 o
   1  -9   1       24.13       28.64      1.78 o
   2  -9   1        0.86        3.13      1.04 o
   3  -9   1       25.25       24.94      1.92 o
 -10  -8   1       66.77       65.55      2.47 o
  -8  -8   1       11.97        9.29      1.12 o
  -7  -8   1        2.59        4.18      0.97 o
  -6  -8   1      269.83      246.66      3.61 o
  -5  -8   1       87.96       87.66      2.26 o
  -4  -8   1      593.33      537.91      5.03 o
  -3  -8   1       93.59       95.07      2.26 o
  -2  -8   1        3.05        2.68      0.90 o
  -1  -8   1       94.13       89.53      2.28 o
   0  -8   1        0.50        2.94      0.88 o
   1  -8   1       31.09       32.61      1.69 o
   2  -8   1       80.49       97.06      2.66 o
   3  -8   1       39.89       49.64      2.16 o
   4  -8   1        7.29        9.83      1.23 o
 -11  -7   1        2.70        2.49      1.33 o
 -10  -7   1       36.31       39.28      1.95 o
  -9  -7   1       33.46       33.82      1.71 o
  -8  -7   1       41.16       43.18      1.76 o
  -7  -7   1      170.86      181.54      3.09 o
  -6  -7   1       46.46       44.29      1.69 o
  -4  -7   1       55.40       56.36      1.73 o
  -3  -7   1        7.21       10.21      0.93 o
  -2  -7   1      934.78      894.64      6.06 o
  -1  -7   1      213.39      211.36      3.04 o
   0  -7   1        1.25        0.21      0.95 o
   1  -7   1       32.06       37.26      1.64 o
   2  -7   1       95.92      104.66      2.47 o
   3  -7   1        6.77        8.48      1.02 o
   4  -7   1       86.78      100.58      2.75 o
   5  -7   1       49.80       47.26      2.21 o
 -11  -6   1        9.62       11.95      1.28 o
 -10  -6   1        6.74        7.27      1.12 o
  -8  -6   1      109.21      111.31      2.49 o
  -6  -6   1     3902.90     3816.46     12.82 o
  -5  -6   1      411.76      395.44      3.85 o
  -4  -6   1       35.93       40.18      1.40 o
  -3  -6   1       38.30       32.20      1.31 o
  -2  -6   1      557.65      525.85      4.20 o
  -1  -6   1      227.92      227.44      2.85 o
   0  -6   1      710.70      738.38      5.27 o
   1  -6   1       64.04       72.20      1.88 o
   2  -6   1        4.26        5.37      0.85 o
   3  -6   1        2.65        4.63      0.93 o
   4  -6   1        5.15        1.90      1.14 o
   5  -6   1       54.47       52.70      2.11 o
   6  -6   1       26.73       25.72      1.78 o
 -11  -5   1        1.19        0.19      1.21 o
 -10  -5   1       27.87       28.83      1.69 o
  -9  -5   1       71.21       65.38      2.09 o
  -8  -5   1        4.58        4.61      0.88 o
  -7  -5   1       37.33       43.96      1.59 o
  -6  -5   1      143.27      148.79      2.47 o
  -5  -5   1        0.11        1.02      0.66 o
  -4  -5   1      603.07      570.28      4.13 o
  -3  -5   1       60.84       48.19      1.31 o
  -2  -5   1      131.55      139.90      2.04 o
  -1  -5   1       11.85       10.02      0.83 o
   0  -5   1      484.93      484.10      3.87 o
   1  -5   1        2.03        4.08      0.74 o
   2  -5   1      282.38      276.39      3.25 o
   3  -5   1      103.91      100.48      2.23 o
   4  -5   1        0.04        0.40      0.95 o
   5  -5   1      126.35      109.70      2.66 o
   6  -5   1        0.00        0.47      1.14 o
   7  -5   1       84.23       93.48      2.83 o
 -11  -4   1       12.78       14.06      1.31 o
  -9  -4   1      114.35      115.78      2.64 o
  -8  -4   1      316.39      280.40      3.66 o
  -7  -4   1       45.90       38.85      1.52 o
  -6  -4   1      461.52      463.86      3.99 o
  -5  -4   1      282.55      271.69      2.87 o
  -4  -4   1      345.99      331.82      2.94 o
  -3  -4   1       45.56      106.85      1.66 o
  -2  -4   1     1201.53     1260.35      5.41 o
  -1  -4   1       16.30       20.31      0.95 o
   0  -4   1        3.04        3.23      0.59 o
   1  -4   1     1756.87     1824.55      7.27 o
   2  -4   1      278.07      299.47      3.11 o
   3  -4   1      236.96      230.86      2.94 o
   4  -4   1        3.48        9.55      0.93 o
   5  -4   1       41.83       40.11      1.64 o
   6  -4   1       37.48       35.53      1.69 o
   7  -4   1       68.50       73.10      2.45 o
   8  -4   1        2.75        6.27      1.14 o
 -11  -3   1        6.15        7.98      1.21 o
 -10  -3   1        4.03        0.05      1.16 o
  -9  -3   1      152.17      173.20      3.16 o
  -8  -3   1        0.06        1.66      1.00 o
  -7  -3   1      170.35      184.77      2.80 o
  -6  -3   1       42.33       57.50      1.57 o
  -5  -3   1      106.82      132.04      1.99 o
  -4  -3   1       28.44       27.03      1.00 o
  -3  -3   1      112.45      101.72      1.52 o
  -2  -3   1      173.66      199.40      1.92 o
  -1  -3   1      435.68      463.82      2.83 o
   0  -3   1      239.21      231.10      2.11 o
   1  -3   1      715.75      732.27      3.99 o
   2  -3   1     2247.62     2278.30      8.24 o
   3  -3   1      881.49      819.26      5.18 o
   4  -3   1        4.76        3.78      0.76 o
   5  -3   1        6.09        3.70      0.85 o
   6  -3   1        7.22        9.05      0.97 o
   7  -3   1        3.51        2.18      1.14 o
   8  -3   1      101.61       34.27      1.88 o
   9  -3   1       61.49       20.23      1.54 o
 -11  -2   1       35.56       38.73      2.04 o
 -10  -2   1       20.67       24.89      1.71 o
  -9  -2   1       41.66       41.80      1.78 o
  -8  -2   1      777.19      788.44      6.06 o
  -7  -2   1      395.96      412.35      4.06 o
  -6  -2   1        0.16        0.47      0.78 o
  -5  -2   1     1742.47     1947.74      7.31 o
  -4  -2   1      252.90      229.46      2.28 o
  -3  -2   1     1900.35     2014.28      6.20 o
  -1  -2   1     5875.74     5218.74     28.00 o
   0  -2   1     1873.95     1714.48      5.22 o
   1  -2   1      167.15      189.18      1.80 o
   2  -2   1       40.02       39.85      1.09 o
   3  -2   1      377.55      376.18      3.11 o
   4  -2   1      723.51      779.63      4.84 o
   5  -2   1      398.12      256.16      3.16 o
   6  -2   1       45.86       25.17      1.40 o
   7  -2   1      139.79       81.93      2.30 o
   8  -2   1       70.16       90.98      2.54 o
   9  -2   1        6.08        2.28      1.02 o
 -10  -1   1        0.11        0.55      1.16 o
  -9  -1   1      156.67      164.01      3.23 o
  -8  -1   1        7.32        6.60      0.95 o
  -7  -1   1      100.57       93.38      2.16 o
  -6  -1   1       53.94       47.14      1.52 o
  -5  -1   1       43.47       57.95      1.42 o
  -4  -1   1      132.25      121.48      1.71 o
  -3  -1   1      505.17      436.10      2.71 o
  -2  -1   1      356.41      362.38      2.14 o
  -1  -1   1       37.66       66.00      0.88 o
   0  -1   1     2121.49     2046.79     13.35 o
   1  -1   1      202.37      161.73      1.38 o
   2  -1   1      741.11      727.26      3.40 o
   3  -1   1      231.91      221.22      2.16 o
   4  -1   1      223.80       90.27      1.66 o
   5  -1   1       82.96       51.89      1.50 o
   6  -1   1        1.87        4.51      0.81 o
   7  -1   1       44.00       30.56      1.50 o
   8  -1   1        6.08        1.71      1.04 o
   9  -1   1       58.43       10.16      1.16 o
  10  -1   1        6.37        5.13      1.14 o
 -10   0   1        6.59        6.79      1.14 o
  -9   0   1        9.69       12.09      1.12 o
  -7   0   1       42.13       43.32      1.66 o
  -6   0   1      497.45      520.43      4.32 o
  -5   0   1      422.25      478.61      3.75 o
  -4   0   1      600.22      652.17      3.87 o
  -3   0   1     1202.39     1238.31      4.73 o
  -2   0   1       33.17       21.80      0.81 o
  -1   0   1     1191.71     1372.04      3.89 o
   0   0   1      151.05      141.42      0.81 o
   1   0   1      549.17      775.90      2.30 o
   2   0   1      866.33     1201.48      3.70 o
   3   0   1        2.84        1.83      0.57 o
   4   0   1      108.58      121.02      1.69 o
   5   0   1      984.02     1152.44      5.63 o
   6   0   1      188.30       58.09      1.64 o
   7   0   1      620.83      239.15      3.25 o
   8   0   1        8.16        6.65      0.93 o
   9   0   1        5.38        6.36      1.04 o
  10   0   1       23.97        6.25      1.12 o
  -9   1   1        8.26        7.39      1.12 o
  -7   1   1       73.91       76.76      2.09 o
  -6   1   1      198.92      223.55      3.04 o
  -5   1   1        1.55        3.06      0.69 o
  -4   1   1      256.97      246.06      2.59 o
  -3   1   1      281.62      292.11      2.47 o
  -2   1   1       53.89       53.15      1.07 o
  -1   1   1     1673.28     1476.11      4.35 o
   0   1   1     1467.08     1419.99      9.90 o
   1   1   1     1301.53     1505.46      9.57 o
   2   1   1        3.28        3.04      0.43 o
   3   1   1      157.80      243.21      1.88 o
   4   1   1     3917.01     3556.18     10.35 o
   5   1   1      249.79      228.61      2.45 o
   6   1   1      140.63      124.56      2.09 o
   7   1   1     1472.44     1118.26      6.74 o
   8   1   1       34.40       25.84      1.47 o
   9   1   1       64.25       25.96      1.54 o
  10   1   1        1.92        1.95      0.97 o
  11   1   1       33.91       33.91      1.99 o
  -9   2   1       43.22       51.61      2.26 o
  -8   2   1       17.66       25.72      1.61 o
  -7   2   1        3.64        2.59      0.90 o
  -6   2   1       12.39       16.65      1.21 o
  -3   2   1      200.11      215.90      2.33 o
  -2   2   1      375.31      406.53      2.83 o
   1   2   1        2.23        6.60      0.50 o
   2   2   1      551.38      795.92      2.92 o
   3   2   1      794.65      954.54      3.61 o
   4   2   1     1177.65     1504.09      5.32 o
   5   2   1      323.21      416.60      3.13 o
   6   2   1        0.35        0.21      0.74 o
   7   2   1       24.01       24.91      1.23 o
   8   2   1       24.28       33.68      1.57 o
   9   2   1       46.70       46.31      1.76 o
  10   2   1       10.86        8.72      1.12 o
  11   2   1       17.63       15.18      1.38 o
  -8   3   1      158.85      198.64      3.80 o
  -7   3   1        0.00        0.45      1.09 o
  -5   3   1       11.47       22.32      1.23 o
  -4   3   1      300.39      302.94      3.30 o
  -2   3   1     3509.55     3371.72      9.76 o
  -1   3   1      328.21      237.56      2.21 o
   0   3   1        8.37        5.44      0.62 o
   2   3   1       92.16       78.37      1.21 o
   3   3   1      129.94      117.46      1.47 o
   4   3   1      842.69     1133.91      4.65 o
   5   3   1       28.37       34.22      1.09 o
   6   3   1       42.63       51.61      1.38 o
   7   3   1       19.89       20.31      1.16 o
   8   3   1       15.11       10.26      0.95 o
   9   3   1        0.20        2.97      0.83 o
  10   3   1       33.24       32.18      1.66 o
  11   3   1        2.81        1.80      0.97 o
  -8   4   1       50.05       70.20      2.56 o
  -7   4   1       24.48       35.17      1.92 o
  -6   4   1       22.48       24.53      1.52 o
  -3   4   1      289.58      327.09      3.40 o
  -2   4   1        3.81        1.09      0.81 o
   0   4   1      824.10      684.09      3.85 o
   1   4   1      243.20      278.34      2.37 o
   2   4   1      555.97      582.18      3.32 o
   3   4   1     1358.54     1463.12      5.39 o
   4   4   1       44.38       42.68      1.16 o
   5   4   1     1223.84     1380.05      6.03 o
   6   4   1       97.67      139.24      2.11 o
   7   4   1       29.68       27.38      1.26 o
   8   4   1       29.51       24.11      1.33 o
   9   4   1       45.69       46.00      1.73 o
  11   4   1       71.85       78.35      2.49 o
  12   4   1       35.35       33.77      2.04 o
  -5   5   1       19.80       20.95      1.47 o
  -4   5   1      133.67      111.43      2.45 o
  -3   5   1        5.35        3.21      0.83 o
  -2   5   1      158.81      173.98      2.56 o
  -1   5   1      144.48      118.27      2.04 o
   0   5   1       77.29       72.89      1.57 o
   2   5   1       12.72        8.69      0.71 o
   3   5   1     2446.16     2366.12      7.96 o
   4   5   1      110.00      137.22      1.95 o
   5   5   1      229.82      250.65      2.68 o
   6   5   1       65.28       86.78      1.80 o
   7   5   1      972.32      999.76      6.06 o
   8   5   1      134.65      155.53      2.66 o
   9   5   1       14.95       17.84      1.28 o
  11   5   1       45.80       42.91      1.99 o
  12   5   1       24.65       23.20      1.85 o
  -6   6   1       37.38       44.20      2.11 o
  -5   6   1       12.48        7.84      1.12 o
  -3   6   1       30.20       19.81      1.33 o
  -2   6   1      187.42      187.38      2.92 o
  -1   6   1        3.35       11.11      0.93 o
   0   6   1     1217.38     1182.24      6.41 o
   1   6   1       91.97       88.96      1.78 o
   2   6   1        0.34        1.14      0.64 o
   3   6   1      120.62      128.34      2.04 o
   4   6   1       11.19        4.54      0.74 o
   5   6   1       51.49       57.52      1.54 o
   6   6   1      145.95      136.03      2.28 o
   7   6   1     1044.22     1072.31      6.48 o
   8   6   1       29.35       30.61      1.50 o
   9   6   1       50.44       42.42      1.76 o
  10   6   1        0.21        1.76      0.93 o
  11   6   1        2.13        3.21      1.00 o
  12   6   1       26.43       26.43      1.90 o
  -5   7   1       34.82       43.56      2.14 o
  -4   7   1      167.37      184.31      3.54 o
  -3   7   1      137.20      144.70      2.99 o
  -2   7   1        1.37        3.66      0.90 o
  -1   7   1        3.78        5.06      0.85 o
   0   7   1      110.88      134.20      2.47 o
   1   7   1      274.24      243.26      3.13 o
   2   7   1      413.59      458.31      4.13 o
   3   7   1       18.72       21.02      1.21 o
   4   7   1       30.09       25.08      1.38 o
   5   7   1      558.04      564.32      4.63 o
   6   7   1       71.01       65.43      1.83 o
   7   7   1      189.45      190.96      2.99 o
   8   7   1      200.19      195.57      3.13 o
   9   7   1        3.23        3.68      0.93 o
  10   7   1        9.60       10.92      1.12 o
  11   7   1        2.66        2.45      1.23 o
  12   7   1       38.51       37.88      2.09 o
  -3   8   1        3.23        1.12      1.19 o
  -2   8   1      231.75      256.73      4.01 o
  -1   8   1        0.24        1.59      0.85 o
   1   8   1      145.81      114.21      2.45 o
   2   8   1       49.19       51.35      1.78 o
   3   8   1      117.75      151.49      2.66 o
   4   8   1      324.70      339.18      3.87 o
   5   8   1      133.44      110.17      2.37 o
   6   8   1       21.00       18.76      1.28 o
   7   8   1      241.21      236.35      3.47 o
   8   8   1        4.09        3.51      0.90 o
   9   8   1       56.17       61.18      2.11 o
  10   8   1       25.17       28.02      1.71 o
  11   8   1        9.36       10.95      1.23 o
  -3   9   1        2.76        5.53      1.16 o
  -2   9   1        5.89       11.42      1.23 o
  -1   9   1       36.36       40.37      1.92 o
   0   9   1       41.12       47.19      1.95 o
   1   9   1        6.49        8.05      1.00 o
   2   9   1       58.16       72.86      2.16 o
   3   9   1      254.48      237.54      3.54 o
   4   9   1        0.08        1.50      0.88 o
   5   9   1      163.12      138.72      2.80 o
   6   9   1      303.80      290.50      3.94 o
   7   9   1        9.27       11.54      1.07 o
   8   9   1      127.13      128.51      2.85 o
   9   9   1        2.91        2.33      1.19 o
  10   9   1        5.14        9.83      1.19 o
  11   9   1       29.11       31.21      1.92 o
  -2  10   1       31.75       39.23      2.16 o
  -1  10   1       17.51       26.08      1.76 o
   0  10   1        2.33        3.85      1.02 o
   1  10   1        1.94        3.75      1.00 o
   2  10   1       44.85       46.43      1.97 o
   3  10   1        3.33        0.09      1.09 o
   4  10   1      204.56      197.45      3.56 o
   5  10   1      471.94      428.19      5.06 o
   6  10   1        8.98        9.67      1.12 o
   7  10   1       29.69       30.42      1.73 o
   8  10   1        3.29        5.11      1.07 o
   9  10   1       15.20       19.28      1.52 o
  10  10   1       21.05       24.89      1.80 o
   0  11   1       26.39       32.65      2.04 o
   1  11   1       53.97       46.55      2.28 o
   2  11   1       12.37        9.33      1.23 o
   3  11   1        0.26        0.52      1.21 o
   4  11   1       58.68       53.39      2.21 o
   5  11   1       31.17       34.01      1.88 o
   6  11   1      194.13      169.04      3.49 o
   7  11   1       32.88       25.96      1.78 o
   8  11   1        3.24        5.08      1.21 o
   9  11   1        3.09        2.49      1.35 o
   3  12   1       11.88        8.64      1.31 o
   4  12   1        5.81        7.72      1.23 o
   5  12   1       10.12        4.70      1.21 o
   6  12   1       13.57       13.01      1.40 o
   7  12   1        3.99        3.21      1.23 o
   8  12   1        0.04        0.36      1.38 o
  -7 -11   2        3.07        5.18      1.26 o
  -6 -11   2       23.85       25.41      1.90 o
  -5 -11   2        4.82        4.84      1.21 o
  -4 -11   2        8.82        8.22      1.26 o
  -3 -11   2       29.03       36.00      1.97 o
  -2 -11   2        0.19        1.85      1.04 o
  -8 -10   2        0.09        0.02      1.33 o
  -6 -10   2        9.72       13.77      1.28 o
  -5 -10   2      137.09      145.11      3.35 o
  -4 -10   2       26.60       24.65      1.71 o
  -3 -10   2        0.06        2.07      1.00 o
  -2 -10   2       19.80       27.55      1.80 o
  -1 -10   2        1.68        2.23      1.23 o
   0 -10   2       13.79       13.11      1.28 o
   1 -10   2       33.46       37.21      2.04 o
  -9  -9   2       32.97       28.17      1.88 o
  -8  -9   2        0.02        0.93      1.23 o
  -7  -9   2       15.79       15.63      1.28 o
  -6  -9   2        1.26        3.40      1.00 o
  -4  -9   2       40.22       41.47      1.90 o
  -3  -9   2       72.24       70.77      2.23 o
  -2  -9   2        2.75        3.16      0.97 o
  -1  -9   2        0.97        0.07      1.14 o
   0  -9   2        0.22        1.64      1.12 o
   1  -9   2        1.32        2.02      0.97 o
   2  -9   2       13.36       15.13      1.35 o
   3  -9   2       51.73       57.19      2.52 o
 -10  -8   2       19.60       20.19      1.61 o
  -9  -8   2        1.81        2.16      1.19 o
  -8  -8   2       71.76       69.39      2.35 o
  -7  -8   2      105.72      104.11      2.59 o
  -6  -8   2       10.70        9.12      1.09 o
  -5  -8   2        7.36        5.65      0.95 o
  -4  -8   2       18.14       18.12      1.40 o
  -3  -8   2       45.83       38.40      1.66 o
  -2  -8   2       76.04       63.72      1.97 o
  -1  -8   2       25.17       19.95      1.42 o
   0  -8   2       12.56       15.18      1.26 o
   1  -8   2       46.54       48.47      1.97 o
   2  -8   2       57.04       67.92      2.30 o
   4  -8   2        2.40        3.42      1.09 o
 -10  -7   2        8.02        9.00      1.19 o
  -9  -7   2        7.89       10.02      1.14 o
  -8  -7   2       14.27       18.57      1.45 o
  -7  -7   2       16.81       18.14      1.40 o
  -6  -7   2       20.87       19.59      1.35 o
  -5  -7   2       36.88       38.69      1.64 o
  -4  -7   2       11.74       11.90      1.04 o
  -3  -7   2       11.87        7.65      0.90 o
  -2  -7   2        0.99        2.09      0.81 o
  -1  -7   2       65.75       59.73      1.88 o
   0  -7   2       35.22       34.39      1.61 o
   1  -7   2       10.41       12.80      1.07 o
   2  -7   2       14.78       15.77      1.19 o
   3  -7   2      110.32      129.00      2.94 o
   4  -7   2        4.88        4.11      1.09 o
   5  -7   2        7.68        8.17      1.21 o
 -10  -6   2        6.88        8.38      1.19 o
  -9  -6   2       30.73       37.86      1.80 o
  -8  -6   2        0.88        4.44      0.88 o
  -7  -6   2       76.48       80.63      2.21 o
  -6  -6   2       28.84       28.62      1.47 o
  -5  -6   2       50.43       45.29      1.61 o
  -4  -6   2        6.83        4.92      0.78 o
  -3  -6   2      131.35      149.78      2.45 o
  -2  -6   2       51.25       45.43      1.50 o
  -1  -6   2      822.29      830.83      5.60 o
   0  -6   2      259.70      252.66      3.23 o
   1  -6   2      731.68      741.63      5.63 o
   3  -6   2        0.23        1.40      0.97 o
   5  -6   2       29.07       33.53      1.85 o
   6  -6   2       31.02       32.35      1.95 o
 -11  -5   2        0.22        0.31      1.31 o
  -9  -5   2       34.20       36.93      1.85 o
  -8  -5   2       86.92       92.22      2.35 o
  -7  -5   2      165.38      168.85      2.87 o
  -6  -5   2      370.59      389.91      3.97 o
  -5  -5   2       35.51       28.76      1.31 o
  -4  -5   2        0.31        0.38      0.76 o
  -3  -5   2      108.74       85.38      1.73 o
  -2  -5   2       66.05       73.46      1.66 o
  -1  -5   2       32.45       22.94      1.12 o
   0  -5   2      121.01      120.15      2.09 o
   1  -5   2     1252.40     1249.43      6.86 o
   2  -5   2       56.61       55.95      1.71 o
   3  -5   2        8.50        4.65      0.85 o
   4  -5   2       26.09       33.44      1.59 o
   5  -5   2      101.24      111.10      2.71 o
   6  -5   2        0.13        1.80      1.19 o
   7  -5   2       49.64       49.90      2.30 o
 -10  -4   2       47.38       45.05      2.09 o
  -9  -4   2       75.74       70.27      2.21 o
  -8  -4   2        0.30        0.85      1.00 o
  -7  -4   2      348.17      339.99      3.87 o
  -6  -4   2      205.95      194.22      2.78 o
  -5  -4   2        0.14        0.19      0.83 o
  -4  -4   2      948.99      890.08      5.08 o
  -3  -4   2      939.91      906.18      4.92 o
  -2  -4   2       36.39       50.78      1.31 o
  -1  -4   2     2213.97     2170.57      7.79 o
   0  -4   2      100.74      109.93      1.80 o
   1  -4   2      246.93      224.78      2.61 o
   2  -4   2      118.29      120.53      2.11 o
   4  -4   2        1.67        1.69      0.97 o
   5  -4   2       29.61       33.77      1.64 o
   6  -4   2       18.54       14.13      1.23 o
   7  -4   2       16.00       22.11      1.61 o
   8  -4   2       55.56       67.28      2.59 o
 -10  -3   2      117.19      122.59      3.04 o
  -9  -3   2       16.70       13.77      1.16 o
  -8  -3   2      408.07      374.19      4.32 o
  -7  -3   2       35.39       39.97      1.59 o
  -6  -3   2        6.39        5.46      0.78 o
  -5  -3   2        0.06        1.02      0.66 o
  -4  -3   2      734.73      806.46      4.61 o
  -3  -3   2      356.41      319.54      2.73 o
  -2  -3   2      901.68      783.24      4.08 o
  -1  -3   2      272.67      266.60      2.35 o
   0  -3   2      242.71      212.60      2.16 o
   1  -3   2       13.16        8.60      0.71 o
   2  -3   2       81.22       97.87      1.71 o
   3  -3   2       10.18       12.63      0.88 o
   4  -3   2       17.17       11.23      0.88 o
   5  -3   2       30.97       26.79      1.42 o
   6  -3   2       59.39       58.07      1.95 o
   7  -3   2        1.29        4.08      0.97 o
   8  -3   2       15.48       10.45      1.23 o
   9  -3   2       55.66       17.60      1.54 o
 -10  -2   2        3.12        2.56      1.02 o
  -9  -2   2       93.26       91.34      2.52 o
  -8  -2   2       61.57       66.50      2.07 o
  -6  -2   2      666.31      638.92      4.80 o
  -5  -2   2        7.19        6.44      0.71 o
  -4  -2   2      735.20      850.95      4.61 o
  -3  -2   2       30.78       33.75      1.04 o
  -2  -2   2      104.16      118.79      1.54 o
  -1  -2   2     1586.96     1542.18      5.20 o
   0  -2   2       50.89       46.26      1.04 o
   1  -2   2      740.60      754.57      3.73 o
   2  -2   2      278.48      267.91      2.49 o
   3  -2   2        0.17        1.12      0.74 o
   4  -2   2      204.29      218.42      2.71 o
   5  -2   2      548.51      594.96      4.73 o
   6  -2   2      175.08      162.56      2.78 o
   7  -2   2        0.82        1.23      0.85 o
   8  -2   2       20.69       23.77      1.61 o
   9  -2   2      120.29      136.10      3.25 o
 -10  -1   2       21.66       17.17      1.40 o
  -9  -1   2       51.05       52.98      2.14 o
  -8  -1   2       89.75       97.70      2.45 o
  -7  -1   2      341.60      373.62      4.08 o
  -6  -1   2      112.63      112.45      2.16 o
  -5  -1   2      102.37       95.76      1.83 o
  -4  -1   2      289.21      329.82      2.90 o
  -3  -1   2      848.65      905.61      4.23 o
  -2  -1   2     1565.30     1649.83      5.34 o
  -1  -1   2     1907.81     1980.49      5.77 o
   0  -1   2      186.69      171.35      1.47 o
   1  -1   2     4308.33     4353.83     25.44 o
   2  -1   2       16.86       18.36      0.88 o
   3  -1   2      104.77      137.58      1.80 o
   4  -1   2        5.44        2.68      0.64 o
   5  -1   2      528.28      539.60      4.23 o
   6  -1   2      169.21      183.20      2.75 o
   7  -1   2      488.18      537.20      4.96 o
   8  -1   2        4.84        1.31      0.90 o
   9  -1   2       23.07        6.74      1.09 o
  10  -1   2        4.44        1.50      1.33 o
 -10   0   2        1.09        2.07      1.26 o
  -9   0   2       16.57       16.32      1.28 o
  -8   0   2      150.23      168.69      3.18 o
  -7   0   2       53.09       55.45      1.85 o
  -6   0   2      715.07      768.99      5.44 o
  -5   0   2       51.98       58.92      1.54 o
  -4   0   2       78.54       74.36      1.50 o
  -3   0   2      987.80     1067.82      4.68 o
  -2   0   2     1808.17     1924.94      5.94 o
  -1   0   2        8.71        7.41      0.59 o
   0   0   2        0.26        6.08      0.52 o
   1   0   2     1929.47     2027.51     14.27 o
   2   0   2      673.28      711.23      3.13 o
   3   0   2        5.39        3.68      0.62 o
   4   0   2      162.34      199.75      2.18 o
   5   0   2       24.58       25.06      1.12 o
   6   0   2     2147.99     1470.13      7.31 o
   7   0   2      662.39      413.56      4.20 o
   9   0   2        1.85        7.72      1.07 o
  -9   1   2       88.67      105.97      2.94 o
  -7   1   2       11.91       10.52      1.00 o
  -6   1   2      202.49      236.35      3.23 o
  -5   1   2       21.52       21.23      1.14 o
  -4   1   2      599.81      583.63      4.06 o
  -3   1   2      155.68      135.58      1.83 o
  -2   1   2       82.32       94.21      1.38 o
  -1   1   2      890.75      990.45      3.68 o
   0   1   2      114.96      165.72      1.33 o
   1   1   2        4.87        5.01      0.43 o
   2   1   2     2998.44     3698.00     20.78 o
   3   1   2     1283.49     1543.60      4.89 o
   4   1   2        0.13        0.66      0.66 o
   5   1   2      182.33      140.81      1.97 o
   6   1   2      105.29      127.03      2.09 o
   7   1   2      688.06      792.26      5.44 o
   8   1   2       30.92        7.93      0.95 o
   9   1   2        1.70        1.52      1.00 o
  10   1   2       14.36       12.44      1.14 o
  11   1   2       30.52       36.12      2.04 o
  -8   2   2       30.10       40.25      1.95 o
  -7   2   2        1.20        1.33      1.09 o
  -6   2   2       20.82       17.34      1.23 o
  -5   2   2      319.61      328.07      3.61 o
  -3   2   2        4.18        5.63      0.66 o
  -2   2   2      168.02      112.55      1.64 o
  -1   2   2     1260.68     1124.65      4.32 o
   1   2   2     2574.91     2622.47     17.41 o
   2   2   2        8.30        2.73      0.55 o
   3   2   2     2382.82     2490.38      6.36 o
   4   2   2     5000.37     5506.62     12.21 o
   5   2   2      104.34      123.57      1.78 o
   6   2   2      399.72      447.02      3.63 o
   7   2   2      402.79      410.74      3.87 o
   8   2   2      167.74      160.16      2.73 o
   9   2   2       48.73       48.38      1.78 o
  10   2   2       32.26       11.83      1.14 o
  11   2   2       38.71       17.55      1.42 o
  -8   3   2        8.87       13.01      1.23 o
  -7   3   2        8.61        9.43      1.09 o
  -6   3   2        0.27        0.71      1.02 o
  -5   3   2       28.65       34.29      1.50 o
  -4   3   2       22.91       25.06      1.26 o
  -2   3   2      162.86      132.66      1.92 o
  -1   3   2      314.50      218.32      2.18 o
   0   3   2     3858.66     3353.31     24.75 o
   2   3   2     2826.81     2840.27      7.24 o
   3   3   2      730.16      929.10      3.89 o
   4   3   2        2.40        0.52      0.71 o
   5   3   2      290.98      319.75      2.75 o
   6   3   2        6.23        1.99      0.62 o
   7   3   2       14.40       15.79      1.07 o
   8   3   2      198.51      231.84      3.16 o
   9   3   2      148.55      165.39      2.94 o
  10   3   2        9.26       10.28      1.09 o
  11   3   2        8.33       14.34      1.26 o
  12   3   2       57.60       46.12      2.35 o
  -8   4   2       22.94       26.95      1.90 o
  -7   4   2       15.60       18.69      1.45 o
  -6   4   2        0.50        0.55      1.04 o
  -4   4   2       23.34       16.77      1.19 o
  -3   4   2      219.68      253.88      3.06 o
  -2   4   2      532.12      491.20      3.87 o
   1   4   2       17.50       17.24      0.90 o
   2   4   2      600.38      507.35      3.11 o
   3   4   2       71.35       88.25      1.45 o
   4   4   2     1097.45     1276.36      5.25 o
   5   4   2     2310.39     2447.20      8.00 o
   6   4   2      559.79      675.75      4.44 o
   8   4   2        4.67        3.35      0.78 o
   9   4   2        3.34        3.06      0.85 o
  10   4   2       13.88       23.56      1.52 o
  11   4   2       18.02       23.30      1.61 o
  12   4   2        6.02        8.79      1.21 o
  -6   5   2       12.43       11.85      1.21 o
  -5   5   2       47.55       43.79      1.83 o
  -4   5   2       50.38       58.59      1.90 o
  -2   5   2      380.98      453.48      4.08 o
  -1   5   2      359.81      376.18      3.49 o
   0   5   2      787.44      807.77      4.75 o
   3   5   2     1256.99     1187.61      5.39 o
   4   5   2        0.09        1.12      0.74 o
   5   5   2       72.70       97.51      1.76 o
   6   5   2      421.46      428.67      3.78 o
   7   5   2      593.40      625.50      4.70 o
   8   5   2       31.70       34.34      1.45 o
   9   5   2       56.88       52.41      1.85 o
  10   5   2       22.06       36.45      1.66 o
  11   5   2        4.64        6.06      1.07 o
  12   5   2      194.98      205.29      3.99 o
  -6   6   2       45.91       54.95      2.26 o
  -5   6   2        4.56        1.73      1.02 o
  -3   6   2        4.64        7.93      1.00 o
  -2   6   2        2.47        4.18      0.85 o
   1   6   2       17.61       29.16      1.23 o
   2   6   2       34.26       42.58      1.33 o
   3   6   2        0.12        1.31      0.78 o
   4   6   2       74.55       53.74      1.47 o
   5   6   2      205.68      217.78      2.68 o
   6   6   2      189.19      199.63      2.66 o
   7   6   2        0.08        1.09      0.95 o
   8   6   2        0.46        0.36      0.95 o
   9   6   2       25.93       24.84      1.45 o
  10   6   2       74.58       79.42      2.30 o
  11   6   2       97.91      100.20      2.73 o
  12   6   2       38.89       44.15      2.11 o
  -5   7   2        5.24        5.20      1.16 o
  -4   7   2       43.74       52.34      2.11 o
  -3   7   2       16.56       12.75      1.26 o
  -2   7   2       11.41       13.30      1.14 o
  -1   7   2       10.50        9.78      0.90 o
   0   7   2       76.83       62.77      1.83 o
   1   7   2       30.07       34.65      1.42 o
   3   7   2       68.34       57.12      1.61 o
   4   7   2       34.48       48.07      1.54 o
   5   7   2      293.56      311.94      3.40 o
   6   7   2      176.00      182.32      2.75 o
   7   7   2     2626.59     2672.93     10.69 o
   8   7   2        6.91        6.93      0.95 o
   9   7   2       29.81       26.19      1.47 o
  10   7   2       95.10       91.01      2.47 o
  11   7   2       11.24        8.81      1.14 o
  12   7   2       54.82       54.55      2.28 o
  -4   8   2       10.32        8.81      1.23 o
  -3   8   2       59.47       75.31      2.42 o
  -1   8   2       36.26       35.58      1.69 o
   0   8   2      157.71      173.58      3.04 o
   1   8   2        1.38        0.62      0.95 o
   2   8   2        2.95        1.42      1.00 o
   3   8   2      612.76      604.93      5.03 o
   4   8   2      211.52      221.55      3.16 o
   5   8   2       10.41        7.98      0.97 o
   6   8   2        0.06        0.40      1.04 o
   7   8   2      149.28      157.34      2.83 o
   9   8   2      103.18      101.29      2.52 o
  10   8   2        5.78        7.17      1.14 o
  12   8   2      111.08      114.16      3.18 o
  -3   9   2        0.76        1.40      1.26 o
  -2   9   2       20.04       22.82      1.71 o
  -1   9   2       42.32       47.28      1.99 o
   0   9   2       14.67       14.61      1.21 o
   1   9   2       54.45       58.47      1.97 o
   2   9   2       11.63        7.24      1.00 o
   3   9   2        3.13        3.80      0.93 o
   4   9   2       93.19       91.81      2.30 o
   5   9   2      681.41      611.39      5.49 o
   6   9   2       26.64       20.33      1.35 o
   7   9   2       55.03       41.23      1.76 o
   9   9   2       64.86       67.73      2.23 o
  10   9   2       12.02       12.92      1.26 o
  -1  10   2        0.00        2.66      1.02 o
   0  10   2       28.85       32.58      1.83 o
   1  10   2       10.92       12.52      1.19 o
   2  10   2        2.65        5.63      1.00 o
   3  10   2       21.36       26.65      1.57 o
   4  10   2       52.21       60.37      2.11 o
   5  10   2       13.83       15.65      1.26 o
   6  10   2        0.00        1.42      0.95 o
   7  10   2        1.38        0.28      1.16 o
   8  10   2        1.11        3.47      1.00 o
   9  10   2       14.19       23.89      1.69 o
  10  10   2       13.39       13.73      1.35 o
  11  10   2       11.61       18.41      1.47 o
   0  11   2       13.14       17.55      1.42 o
   1  11   2       21.08       24.91      1.78 o
   2  11   2       11.77       11.35      1.21 o
   3  11   2       28.13       31.70      1.80 o
   4  11   2        6.31        5.13      1.09 o
   5  11   2      153.29      144.08      3.23 o
   6  11   2        5.56        6.48      1.16 o
   8  11   2        4.49        5.77      1.14 o
   9  11   2        6.96        2.75      1.42 o
  10  11   2       14.53       19.88      1.73 o
   2  12   2       22.77       26.08      1.92 o
   3  12   2       31.69       33.08      1.99 o
   4  12   2        3.10        2.21      1.28 o
   5  12   2        1.64        1.59      1.09 o
   7  12   2       52.57       54.22      2.30 o
   8  12   2        3.98        7.43      1.26 o
  -7 -10   3      146.07      153.44      3.56 o
  -6 -10   3      111.99      115.13      3.11 o
  -5 -10   3        5.24        5.30      1.12 o
  -4 -10   3        0.01        0.50      1.21 o
  -3 -10   3       14.86       15.67      1.33 o
  -2 -10   3        8.38        6.22      1.19 o
  -1 -10   3        5.74        7.50      1.19 o
   0 -10   3        1.93        0.83      1.31 o
  -8  -9   3       82.80       77.63      2.61 o
  -7  -9   3       19.90       12.68      1.26 o
  -6  -9   3        6.71        6.91      1.07 o
  -5  -9   3       51.91       59.32      2.18 o
  -4  -9   3        4.04       10.09      1.12 o
  -3  -9   3        5.35        4.61      1.02 o
  -2  -9   3        9.40        8.48      1.09 o
  -1  -9   3        1.17        2.07      1.26 o
   0  -9   3       12.00        9.71      1.19 o
   1  -9   3        8.51        8.50      1.16 o
   2  -9   3       18.80       19.88      1.57 o
  -9  -8   3       25.28       23.04      1.73 o
  -8  -8   3       79.35       75.55      2.52 o
  -7  -8   3       26.57       24.79      1.64 o
  -6  -8   3       58.58       55.98      2.07 o
  -5  -8   3        0.17        1.31      1.09 o
  -4  -8   3       14.38       10.14      1.07 o
  -3  -8   3        7.16        9.78      1.02 o
  -2  -8   3        0.78        1.47      1.02 o
  -1  -8   3       91.73       82.48      2.35 o
   0  -8   3      189.85      167.79      3.25 o
   1  -8   3        1.47        0.85      1.23 o
   2  -8   3       33.80       34.46      1.88 o
   3  -8   3       67.27       70.15      2.56 o
   4  -8   3        8.92        9.67      1.28 o
 -10  -7   3      109.85      108.41      3.09 o
  -9  -7   3       11.01        9.64      1.21 o
  -8  -7   3      130.52      127.20      2.99 o
  -7  -7   3      151.21      149.69      3.09 o
  -5  -7   3       19.30       16.48      1.28 o
  -4  -7   3        2.63        1.45      0.97 o
  -3  -7   3       39.54       41.85      1.69 o
  -2  -7   3       11.00        9.64      0.97 o
  -1  -7   3      293.91      270.83      3.66 o
   0  -7   3       51.45       51.23      1.85 o
   1  -7   3      263.71      245.97      3.68 o
   3  -7   3       16.65       15.79      1.26 o
   4  -7   3       10.35        9.50      1.21 o
   5  -7   3       34.33       38.24      2.04 o
  -9  -6   3        2.54        6.08      1.07 o
  -8  -6   3      168.84      169.00      3.23 o
  -7  -6   3       32.41       30.64      1.71 o
  -6  -6   3      128.37      132.42      2.64 o
  -5  -6   3       17.42       14.04      1.19 o
  -4  -6   3      182.51      183.20      2.85 o
  -3  -6   3        0.84        4.89      0.81 o
  -2  -6   3      218.25      231.22      3.11 o
  -1  -6   3        6.93        6.93      0.88 o
   0  -6   3      998.45      959.81      6.41 o
   1  -6   3      557.42      560.81      5.08 o
   2  -6   3       57.84       59.87      2.02 o
   3  -6   3        2.30        2.64      0.85 o
   4  -6   3       18.80       19.62      1.52 o
   5  -6   3        3.11        3.92      1.04 o
   6  -6   3       75.86       88.56      2.80 o
 -10  -5   3       50.15       53.15      2.26 o
  -7  -5   3        2.08        1.85      0.83 o
  -6  -5   3        1.46        1.69      1.02 o
  -5  -5   3      117.96      119.72      2.33 o
  -4  -5   3       93.76       87.94      1.95 o
  -3  -5   3      327.76      324.62      3.40 o
  -2  -5   3       32.08       28.62      1.23 o
  -1  -5   3      191.02      219.87      2.80 o
   0  -5   3       22.03       34.93      1.38 o
   1  -5   3      173.36      177.86      2.75 o
   2  -5   3      162.27      161.59      2.73 o
   3  -5   3       31.09       27.00      1.47 o
   5  -5   3        6.27        1.66      1.12 o
   6  -5   3       18.61       24.79      1.71 o
   7  -5   3        6.16        4.06      1.14 o
 -10  -4   3       15.04       15.60      1.35 o
  -9  -4   3        4.42        3.80      1.02 o
  -8  -4   3       18.60       14.99      1.16 o
  -7  -4   3       49.63       42.13      1.69 o
  -6  -4   3      211.29      202.93      2.99 o
  -5  -4   3      127.34      149.17      2.45 o
  -4  -4   3       38.27       28.33      1.23 o
  -3  -4   3      130.37      121.14      2.02 o
  -2  -4   3     1388.29     1341.53      6.29 o
  -1  -4   3     1620.91     1489.22      6.67 o
   0  -4   3      164.38      179.95      2.37 o
   1  -4   3     1287.36     1294.64      6.53 o
   2  -4   3      656.21      601.77      4.73 o
   3  -4   3        5.99        6.20      0.83 o
   4  -4   3       45.21       31.70      1.52 o
   6  -4   3       73.88       88.56      2.47 o
   7  -4   3       94.59       97.68      2.78 o
   8  -4   3       20.65       28.24      1.88 o
 -10  -3   3        0.07        1.31      1.23 o
  -9  -3   3       46.29       43.56      1.97 o
  -8  -3   3        5.23        6.82      0.95 o
  -7  -3   3       44.89       39.14      1.64 o
  -6  -3   3       38.07       34.89      1.47 o
  -5  -3   3      203.18      229.68      2.87 o
  -4  -3   3      163.03      161.06      2.26 o
  -3  -3   3     1218.33     1253.25      5.84 o
  -2  -3   3      298.10      270.86      2.61 o
  -1  -3   3      129.13      138.91      1.88 o
   0  -3   3      218.99      176.48      2.14 o
   1  -3   3       41.98       28.88      1.09 o
   2  -3   3        9.85        8.10      0.74 o
   3  -3   3      375.87      379.84      3.61 o
   4  -3   3      178.20      171.70      2.68 o
   5  -3   3       86.77       69.04      1.99 o
   6  -3   3      189.90      196.43      3.30 o
   8  -3   3       88.13       64.38      2.37 o
   9  -3   3        9.14        6.63      1.23 o
 -10  -2   3       45.35       48.38      2.16 o
  -9  -2   3       26.27       27.81      1.66 o
  -8  -2   3       47.67       52.15      1.90 o
  -7  -2   3      272.27      237.65      3.42 o
  -6  -2   3       57.03       52.46      1.61 o
  -5  -2   3        0.27        4.20      0.71 o
  -4  -2   3       50.07       37.33      1.26 o
  -3  -2   3      726.28      743.08      4.30 o
  -2  -2   3     2423.05     2360.92      7.69 o
  -1  -2   3     5265.52     4651.14     31.75 o
   0  -2   3     1217.60     1073.45      4.63 o
   1  -2   3     1942.82     1997.54      6.79 o
   2  -2   3      886.80     1040.27      5.08 o
   3  -2   3      263.65      285.79      2.87 o
   4  -2   3        0.04        2.80      0.74 o
   5  -2   3      291.71      323.29      3.63 o
   6  -2   3       41.66       30.14      1.52 o
   7  -2   3       33.65       36.45      1.69 o
   8  -2   3       23.38       26.69      1.69 o
   9  -2   3        1.45        0.71      1.26 o
 -10  -1   3        3.92        2.64      1.38 o
  -8  -1   3       53.26       56.00      2.02 o
  -7  -1   3       19.91       20.52      1.38 o
  -6  -1   3       89.97       84.59      1.99 o
  -5  -1   3      188.30      176.50      2.54 o
  -4  -1   3      205.92      228.96      2.61 o
  -3  -1   3      128.66      119.93      1.76 o
  -2  -1   3       14.58        9.81      0.74 o
  -1  -1   3      179.62      196.31      1.88 o
   0  -1   3      555.11      602.27      3.09 o
   1  -1   3      603.52      602.34      3.21 o
   2  -1   3      182.60      235.92      2.21 o
   3  -1   3        7.80       16.39      0.93 o
   4  -1   3        7.19        6.06      0.71 o
   5  -1   3        1.28        2.04      0.71 o
   6  -1   3      795.30      852.68      5.89 o
   7  -1   3       19.29       19.95      1.40 o
   8  -1   3       13.12        7.65      1.02 o
   9  -1   3       12.04        4.18      1.04 o
  10  -1   3       30.09       39.97      2.04 o
  -9   0   3        8.75       10.69      1.19 o
  -7   0   3       12.13       13.75      1.09 o
  -6   0   3       46.93       46.48      1.66 o
  -5   0   3      360.93      369.98      3.63 o
  -4   0   3       22.53       16.48      0.97 o
  -3   0   3       30.06       32.99      1.09 o
  -2   0   3      356.44      310.75      2.49 o
   0   0   3       76.59       75.52      1.16 o
   1   0   3      211.70      205.93      1.73 o
   2   0   3     4781.56     5218.14     30.21 o
   3   0   3      185.12      181.13      1.97 o
   4   0   3      105.46      134.75      1.92 o
   5   0   3      657.86      830.45      5.01 o
   6   0   3      455.20      483.36      4.20 o
   7   0   3       24.35       17.84      1.28 o
   8   0   3      474.47      497.92      4.99 o
   9   0   3      146.04      145.89      3.06 o
  11   0   3       13.26        2.85      1.45 o
  -9   1   3       22.35       31.92      1.88 o
  -8   1   3       47.48       52.41      2.11 o
  -7   1   3        0.92        0.88      0.95 o
  -6   1   3        3.80        2.37      0.83 o
  -5   1   3       67.38       72.34      1.85 o
  -4   1   3       69.56       64.41      1.57 o
  -3   1   3      117.57      120.86      1.85 o
  -2   1   3      455.76      493.03      3.18 o
  -1   1   3      107.96      115.49      1.50 o
   0   1   3       65.61       79.82      1.16 o
   1   1   3    14409.99    11874.42     47.33 o
   2   1   3      934.94     1012.60      3.73 o
   4   1   3       35.70       56.47      1.28 o
   5   1   3      729.42      802.33      4.63 o
   6   1   3      308.95      382.17      3.51 o
   7   1   3      640.88      743.96      5.34 o
   8   1   3      197.98      119.84      2.52 o
   9   1   3        0.18        1.97      1.04 o
  11   1   3        2.93        0.76      1.28 o
  -7   2   3      112.49      122.50      2.80 o
  -6   2   3      101.82      112.26      2.47 o
  -5   2   3        8.64        7.10      0.88 o
  -3   2   3     1682.41     1588.99      6.79 o
  -2   2   3      618.60      573.80      3.68 o
   0   2   3     5119.36     4664.56     28.64 o
   1   2   3      186.17      171.68      1.59 o
   2   2   3     1875.66     1968.49      5.44 o
   3   2   3      790.81      888.40      3.73 o
   4   2   3      161.48      211.58      2.11 o
   5   2   3        2.66        1.26      0.71 o
   6   2   3      738.33      746.78      4.80 o
   7   2   3      468.24      426.96      3.99 o
   8   2   3       23.73       28.66      1.42 o
   9   2   3       31.62       27.03      1.52 o
  10   2   3       50.61       34.58      1.76 o
  11   2   3        3.61        2.87      1.04 o
  -8   3   3       21.32       27.86      1.80 o
  -7   3   3       27.79       29.64      1.66 o
  -6   3   3       30.76       36.86      1.66 o
  -5   3   3       89.76       99.34      2.33 o
  -4   3   3        6.54        9.52      0.88 o
  -2   3   3      849.02      843.42      4.77 o
  -1   3   3      881.91      850.61      4.42 o
   0   3   3      679.60      655.82      3.54 o
   3   3   3      491.26      588.21      3.21 o
   4   3   3     1096.87     1207.08      4.92 o
   5   3   3      190.05      178.73      2.11 o
   6   3   3       15.39       17.19      1.00 o
   8   3   3       16.28       25.03      1.31 o
   9   3   3       27.06       21.18      1.38 o
  10   3   3        0.07        1.14      1.02 o
  11   3   3        0.19        1.73      1.16 o
  12   3   3       27.03       13.80      1.33 o
  -7   4   3        1.02        2.75      1.04 o
  -6   4   3       80.67       78.32      2.37 o
  -4   4   3       19.92        5.75      0.88 o
  -3   4   3       37.93       53.08      1.61 o
  -2   4   3      167.71      192.84      2.59 o
   0   4   3       27.28       35.53      1.12 o
   1   4   3      921.81      965.98      4.49 o
   2   4   3      122.73      145.65      1.76 o
   3   4   3     1291.12     1542.63      5.68 o
   4   4   3      485.41      594.41      3.68 o
   5   4   3      252.15      281.59      2.68 o
   6   4   3      404.59      424.46      3.49 o
   7   4   3       15.87       20.02      1.09 o
   8   4   3       40.89       48.16      1.57 o
  10   4   3        0.62        3.37      0.88 o
  11   4   3        9.09        9.78      1.14 o
  12   4   3       35.80       39.64      2.11 o
  -7   5   3        0.17        2.11      1.26 o
  -5   5   3       46.78       48.57      1.97 o
  -4   5   3       94.19      104.57      2.47 o
  -3   5   3      139.93      116.18      2.40 o
  -2   5   3       74.66      109.39      2.14 o
  -1   5   3     1173.46     1267.59      6.53 o
   0   5   3      345.33      278.57      2.90 o
   3   5   3        1.25        2.02      0.62 o
   4   5   3      305.84      335.74      2.97 o
   5   5   3      850.29     1031.08      5.32 o
   6   5   3      850.54      987.67      5.49 o
   7   5   3      412.99      439.85      3.92 o
   8   5   3       80.55       96.04      2.09 o
   9   5   3       44.91       48.69      1.73 o
  10   5   3       12.46        9.64      1.00 o
  11   5   3       24.29       27.29      1.66 o
  12   5   3       14.42       15.06      1.42 o
  -6   6   3       39.02       50.28      2.28 o
  -3   6   3       41.11       57.99      1.99 o
  -2   6   3       84.90       77.73      2.02 o
   0   6   3       34.54       40.25      1.45 o
   1   6   3      785.47      679.67      4.68 o
   2   6   3        8.66       12.75      0.97 o
   4   6   3       18.01       12.66      0.93 o
   5   6   3       19.29       22.54      1.16 o
   6   6   3       52.02       67.80      1.69 o
   7   6   3        0.67        0.28      0.88 o
   8   6   3      130.52      142.04      2.59 o
   9   6   3       66.32       67.00      2.02 o
  10   6   3       74.61       71.86      2.16 o
  11   6   3        5.02        7.65      1.07 o
  12   6   3       14.82       20.28      1.59 o
  -5   7   3        6.27        7.93      1.16 o
  -4   7   3       17.86       20.76      1.69 o
  -3   7   3      136.30      154.20      3.11 o
  -2   7   3       14.99        9.14      1.00 o
  -1   7   3       10.94       10.83      0.97 o
   0   7   3       27.68       35.15      1.45 o
   3   7   3      396.52      335.76      3.49 o
   4   7   3        1.04        2.80      0.76 o
   5   7   3      103.98       88.84      1.97 o
   6   7   3        0.08        0.31      0.85 o
   7   7   3      149.08      149.00      2.61 o
   8   7   3       16.11       15.03      1.26 o
   9   7   3        3.68        2.33      0.85 o
  10   7   3       15.52       18.79      1.42 o
  11   7   3       12.62        7.93      1.12 o
  12   7   3      182.16      183.91      3.85 o
  -3   8   3        2.91        2.61      1.02 o
  -2   8   3       29.97       24.51      1.61 o
  -1   8   3       13.75        9.21      1.02 o
   0   8   3       76.36       82.24      2.18 o
   1   8   3      118.09      106.51      2.37 o
   2   8   3        8.66       14.23      1.19 o
   4   8   3      843.45      772.65      5.65 o
   6   8   3      117.52      108.96      2.37 o
   7   8   3       56.35       43.22      1.69 o
   8   8   3        0.00        0.17      1.09 o
   9   8   3       30.84       36.95      1.69 o
  10   8   3      196.01      177.69      3.35 o
  11   8   3        3.27        2.97      1.04 o
  12   8   3        9.35       10.52      1.31 o
  -3   9   3       18.85       24.37      1.80 o
  -2   9   3       35.50       38.09      1.97 o
  -1   9   3       32.35       36.26      1.92 o
   0   9   3       49.33       43.15      1.88 o
   1   9   3       75.22       73.91      2.21 o
   2   9   3       67.60       50.44      1.92 o
   3   9   3       37.27       43.25      1.69 o
   4   9   3      167.92      192.32      3.13 o
   5   9   3      159.02      147.20      2.83 o
   6   9   3      268.70      276.75      3.78 o
   9   9   3      106.48      106.85      2.66 o
  10   9   3      150.01      147.31      3.18 o
  11   9   3       19.83       16.77      1.35 o
  12   9   3      259.69      247.77      4.49 o
  -1  10   3       71.17       79.51      2.68 o
   0  10   3        6.98        9.14      1.14 o
   1  10   3       27.18       25.98      1.64 o
   2  10   3       64.35       69.63      2.28 o
   4  10   3        5.13        6.53      1.02 o
   5  10   3      139.57      161.59      3.11 o
   6  10   3       90.84       84.52      2.42 o
   7  10   3       15.03       14.44      1.23 o
   8  10   3       22.91       19.97      1.54 o
  10  10   3        8.66        8.00      1.19 o
  11  10   3       56.16       60.77      2.47 o
   0  11   3        9.11       10.24      1.28 o
   1  11   3       21.86       23.65      1.76 o
   4  11   3        8.53       11.64      1.21 o
   5  11   3        0.00        2.16      1.21 o
   7  11   3      140.69      121.12      3.04 o
   8  11   3        0.43        1.80      1.31 o
   9  11   3        8.49        8.12      1.21 o
  10  11   3       10.29       11.66      1.31 o
   2  12   3       10.51       11.92      1.38 o
   3  12   3      104.45      107.89      3.09 o
   4  12   3        4.79        1.50      1.35 o
   5  12   3        7.80        6.41      1.19 o
   6  12   3        7.98        7.93      1.21 o
   7  12   3        0.12        0.19      1.28 o
   8  12   3      124.41      122.35      3.30 o
   9  12   3       54.21       58.87      2.52 o
  -6 -10   4        7.50        6.77      1.28 o
  -5 -10   4       55.46       67.40      2.59 o
  -4 -10   4       28.76       29.61      2.02 o
  -3 -10   4        0.15        0.28      1.28 o
  -2 -10   4       13.75       13.73      1.35 o
  -1 -10   4       22.38       24.82      1.85 o
  -7  -9   4       27.83       29.38      1.88 o
  -6  -9   4        9.06        8.07      1.23 o
  -5  -9   4        9.16       10.28      1.16 o
  -4  -9   4       10.00        8.93      1.16 o
  -3  -9   4       79.83       84.76      2.61 o
  -2  -9   4       34.38       36.10      1.88 o
  -1  -9   4       16.81       17.72      1.45 o
   0  -9   4       14.06       15.72      1.33 o
   1  -9   4        5.60        2.37      1.33 o
  -8  -8   4       95.21      100.67      2.90 o
  -7  -8   4      126.98      118.25      3.04 o
  -6  -8   4       43.83       41.47      1.97 o
  -5  -8   4       18.12       21.09      1.50 o
  -4  -8   4       10.61        6.27      1.07 o
  -3  -8   4        1.88        3.49      0.97 o
  -1  -8   4       46.08       43.22      1.90 o
   0  -8   4        0.57        0.85      1.09 o
   1  -8   4        4.04        1.40      1.23 o
   2  -8   4        1.53        2.02      1.04 o
   3  -8   4        5.01        3.94      1.19 o
  -9  -7   4       15.00       16.10      1.42 o
  -8  -7   4       25.14       27.57      1.83 o
  -7  -7   4        7.49        6.70      1.07 o
  -5  -7   4       64.96       62.25      2.04 o
  -4  -7   4        5.43        7.46      0.97 o
  -3  -7   4       56.85       53.10      1.92 o
  -2  -7   4       68.43       52.34      1.88 o
  -1  -7   4        3.00        6.44      0.90 o
   0  -7   4       48.90       38.57      1.76 o
   1  -7   4        3.78        0.52      1.04 o
   2  -7   4        3.29        2.52      1.00 o
   3  -7   4        2.37        1.00      1.19 o
   4  -7   4       21.98       22.16      1.73 o
  -9  -6   4       17.75       17.10      1.40 o
  -8  -6   4        1.06        2.07      0.97 o
  -7  -6   4       59.74       65.95      2.18 o
  -6  -6   4        6.93       12.21      1.09 o
  -5  -6   4       77.11       69.54      2.11 o
  -4  -6   4      343.90      341.13      4.01 o
  -3  -6   4       86.47       79.77      2.07 o
  -2  -6   4        1.76        1.26      0.81 o
  -1  -6   4      192.46      198.83      3.04 o
   0  -6   4       57.09       49.94      1.78 o
   1  -6   4       17.03       18.19      1.35 o
   2  -6   4       69.23       53.72      1.92 o
   3  -6   4       45.87       45.15      1.88 o
   5  -6   4       26.66       36.03      1.95 o
   6  -6   4      111.01      115.11      3.23 o
  -9  -5   4       20.79       20.23      1.47 o
  -8  -5   4       56.20       58.37      2.16 o
  -7  -5   4       16.10       15.77      1.28 o
  -6  -5   4        2.53        3.49      0.88 o
  -5  -5   4      366.91      374.59      4.16 o
  -4  -5   4       67.51       62.36      1.80 o
  -3  -5   4       32.40       34.36      1.40 o
  -2  -5   4        6.23        4.77      0.78 o
  -1  -5   4       84.24       64.41      1.73 o
   0  -5   4      278.67      285.67      3.37 o
   1  -5   4      210.58      184.69      2.90 o
   2  -5   4      112.15      105.61      2.33 o
   3  -5   4       15.96       23.51      1.42 o
   4  -5   4        2.44        1.28      1.02 o
   5  -5   4        2.15        1.76      1.14 o
   6  -5   4        6.22        8.03      1.14 o
   7  -5   4        6.62       10.43      1.28 o
  -9  -4   4      198.62      203.81      3.85 o
  -8  -4   4       32.91       26.31      1.59 o
  -7  -4   4        1.39        1.45      1.02 o
  -6  -4   4      290.41      267.91      3.59 o
  -5  -4   4       42.88       36.45      1.52 o
  -4  -4   4      101.23       76.85      1.88 o
  -3  -4   4      383.01      350.94      3.51 o
  -1  -4   4      162.05      139.88      2.23 o
   0  -4   4      148.73      128.70      2.16 o
   1  -4   4      152.16      138.88      2.30 o
   2  -4   4       19.46       13.66      1.00 o
   3  -4   4      108.30       92.26      2.16 o
   4  -4   4       85.22       80.08      2.18 o
   5  -4   4        1.15        2.37      0.90 o
   6  -4   4       28.44       32.49      1.78 o
   7  -4   4        0.10        1.42      1.00 o
   8  -4   4        9.68        9.67      1.33 o
  -9  -3   4        2.12        0.38      1.23 o
  -8  -3   4       55.56       61.91      2.16 o
  -7  -3   4       27.97       22.06      1.40 o
  -6  -3   4       16.43       18.88      1.26 o
  -5  -3   4       31.08       36.45      1.42 o
  -4  -3   4        0.01        1.21      0.69 o
  -3  -3   4       16.86       27.50      1.16 o
  -2  -3   4     1293.09     1225.51      6.03 o
  -1  -3   4      211.32      132.52      1.99 o
   0  -3   4       57.92       59.49      1.45 o
   1  -3   4       77.54       63.55      1.52 o
   2  -3   4      208.93      215.02      2.73 o
   3  -3   4      402.26      370.22      3.70 o
   4  -3   4       14.15       11.90      0.97 o
   5  -3   4       57.42       48.69      1.83 o
   6  -3   4       57.91       55.07      1.92 o
   8  -3   4       11.73        7.81      1.19 o
   9  -3   4        7.54        6.36      1.26 o
  -9  -2   4        0.39        0.33      1.21 o
  -8  -2   4       63.68       74.69      2.28 o
  -7  -2   4        6.04        8.00      1.00 o
  -6  -2   4       16.00       16.89      1.26 o
  -5  -2   4       88.41       92.34      2.02 o
  -4  -2   4      112.31      113.33      2.04 o
  -3  -2   4     1379.02     1390.16      6.41 o
  -2  -2   4     2045.11     1950.94      7.36 o
  -1  -2   4      225.87      193.60      2.21 o
   0  -2   4     2174.02     1901.78      7.05 o
   1  -2   4       10.58       11.11      0.83 o
   2  -2   4       21.19       17.84      0.97 o
   3  -2   4       34.01       46.69      1.40 o
   4  -2   4        5.31        4.25      0.76 o
   5  -2   4       23.36       15.84      1.16 o
   6  -2   4       13.22       13.04      1.07 o
   7  -2   4        2.97        1.33      1.07 o
   9  -2   4        8.71        8.57      1.21 o
  -9  -1   4        4.48        1.95      1.31 o
  -8  -1   4       10.76       12.11      1.14 o
  -7  -1   4      201.40      210.98      3.40 o
  -6  -1   4       88.71       93.90      2.23 o
  -5  -1   4       47.54       42.75      1.52 o
  -4  -1   4      105.90      106.39      1.99 o
  -3  -1   4      803.02      843.65      4.84 o
  -2  -1   4       12.20       11.30      0.83 o
  -1  -1   4     4568.76     4311.34     31.73 o
   0  -1   4     3081.32     2926.74      8.74 o
   1  -1   4     1637.59     1549.33      5.96 o
   2  -1   4      758.92      725.08      4.08 o
   3  -1   4     1030.78      963.75      5.13 o
   4  -1   4       31.24       24.20      1.14 o
   5  -1   4      212.04      251.22      3.06 o
   6  -1   4       34.32       39.16      1.52 o
   7  -1   4        9.01        9.14      0.97 o
   8  -1   4      129.19       83.67      2.42 o
   9  -1   4        6.01        2.47      1.04 o
  -8   0   4       37.86       42.11      1.92 o
  -7   0   4        7.17        6.55      0.97 o
  -6   0   4        0.29        1.69      0.95 o
  -5   0   4      697.27      747.92      5.39 o
  -4   0   4      446.82      434.08      3.82 o
  -3   0   4      598.72      610.54      4.11 o
  -2   0   4     1935.12     1858.16      6.91 o
  -1   0   4      242.67      202.77      2.09 o
   0   0   4      560.17      556.70      3.21 o
   1   0   4      224.77      267.22      2.23 o
   2   0   4      657.39      703.49      3.68 o
   3   0   4      511.64      571.21      3.59 o
   4   0   4      274.88      291.73      2.85 o
   5   0   4       25.52       26.43      1.21 o
   6   0   4      229.66      268.72      3.28 o
   7   0   4        7.38        5.60      0.88 o
   8   0   4        6.26        2.04      1.12 o
   9   0   4        1.69        3.16      1.00 o
  10   0   4       12.90        1.95      1.31 o
  -8   1   4        7.37        7.22      1.12 o
  -7   1   4        7.91        6.60      1.00 o
  -6   1   4        3.67        0.14      0.97 o
  -5   1   4      844.40      862.01      5.96 o
  -4   1   4       64.31       68.97      1.71 o
  -3   1   4     1930.81     1828.07      7.41 o
  -2   1   4        0.23        1.19      0.69 o
  -1   1   4       20.14       23.42      0.93 o
   0   1   4      144.92      134.63      1.64 o
   1   1   4      234.46      195.52      1.88 o
   2   1   4       85.02       61.41      1.19 o
   3   1   4       28.65       46.05      1.14 o
   4   1   4      524.40      679.86      4.04 o
   5   1   4      500.33      660.95      4.42 o
   6   1   4     1580.78     1894.87      8.17 o
   7   1   4        3.30        2.56      0.83 o
   8   1   4     1076.54      727.85      5.84 o
  11   1   4       14.83       16.74      1.38 o
  -8   2   4        0.78        2.18      1.19 o
  -7   2   4       12.08       13.25      1.16 o
  -6   2   4       11.90       10.90      1.02 o
  -5   2   4      209.89      215.45      3.18 o
  -4   2   4      159.00      186.97      2.73 o
  -3   2   4       48.13       48.16      1.45 o
  -2   2   4      980.34      903.95      5.01 o
  -1   2   4        0.07        5.22      0.62 o
   0   2   4      616.14      537.96      3.21 o
   1   2   4     1387.06     1363.99      4.94 o
   2   2   4       55.38       69.82      1.23 o
   3   2   4      132.40      119.79      1.57 o
   4   2   4     2289.80     2746.46      8.07 o
   5   2   4      159.54      188.59      2.35 o
   6   2   4       89.75      101.86      1.92 o
   7   2   4      179.36      226.16      2.99 o
   8   2   4      724.24      826.01      5.98 o
   9   2   4       85.68       84.93      2.28 o
  10   2   4       58.61       25.74      1.64 o
  11   2   4        4.24        2.92      1.07 o
  -8   3   4       27.43       30.28      1.92 o
  -7   3   4       34.06       37.40      1.92 o
  -6   3   4        6.54        7.93      1.00 o
  -5   3   4      148.66      174.27      3.02 o
  -4   3   4        7.73        6.86      0.85 o
  -3   3   4       38.27       45.53      1.47 o
  -2   3   4      745.23      698.93      4.56 o
  -1   3   4       11.20        9.74      0.78 o
   0   3   4      295.71      263.87      2.45 o
   1   3   4      399.40      318.88      2.52 o
   2   3   4       45.73       52.01      1.14 o
   3   3   4     1373.73     1500.76      5.41 o
   4   3   4     5593.48     5881.81     13.23 o
   5   3   4       82.19       97.11      1.71 o
   6   3   4     5268.14     6006.89     14.75 o
   7   3   4      133.64      168.83      2.47 o
   8   3   4       22.41       31.16      1.45 o
   9   3   4       24.10       17.62      1.31 o
  10   3   4       10.27       10.07      1.04 o
  11   3   4       26.08       25.53      1.71 o
  12   3   4       11.45        9.62      1.26 o
  -7   4   4       45.26       61.22      2.37 o
  -6   4   4        8.40        6.51      1.09 o
  -4   4   4       10.71       13.09      1.04 o
  -3   4   4      336.29      339.54      3.75 o
  -2   4   4        0.00        0.78      0.81 o
  -1   4   4      200.56      153.13      2.23 o
   1   4   4      315.47      306.76      2.68 o
   2   4   4        2.74        0.21      0.66 o
   3   4   4     1114.84     1155.41      5.11 o
   4   4   4       56.17       61.56      1.35 o
   5   4   4     3859.44     4136.38     11.07 o
   6   4   4      546.63      585.60      4.16 o
   7   4   4      190.56      221.65      2.83 o
   8   4   4        3.78        1.50      0.74 o
   9   4   4       59.68       56.17      1.85 o
  10   4   4        5.66        5.18      1.00 o
  11   4   4       49.49       52.44      2.07 o
  12   4   4        0.92        0.47      1.23 o
  -5   5   4       35.56       40.06      1.85 o
  -3   5   4        5.06        5.06      0.90 o
  -2   5   4       33.78       22.13      1.26 o
  -1   5   4        0.53        0.55      0.83 o
   0   5   4       85.55       79.42      1.69 o
   3   5   4      315.90      342.96      2.97 o
   4   5   4     1406.51     1490.31      6.32 o
   5   5   4      726.55      872.27      5.06 o
   6   5   4     1398.52     1610.17      7.17 o
   7   5   4        5.90        9.17      0.81 o
   8   5   4        0.01        1.40      0.83 o
   9   5   4      172.73      167.86      2.85 o
  11   5   4       10.44        9.67      1.07 o
  12   5   4      166.30      168.38      3.59 o
  -4   6   4        3.93        2.18      0.97 o
  -3   6   4      148.57      137.96      2.85 o
  -2   6   4        4.51        4.77      0.83 o
   1   6   4      230.64      235.83      2.87 o
   2   6   4      797.83      727.57      4.75 o
   4   6   4       97.56       91.74      1.80 o
   5   6   4      117.78      159.31      2.37 o
   6   6   4      218.07      269.41      3.16 o
   8   6   4      332.48      341.58      3.82 o
   9   6   4        3.40        5.60      0.90 o
  10   6   4       12.48       11.52      1.04 o
  11   6   4        5.31        3.75      1.00 o
  12   6   4      164.63      182.60      3.70 o
  -4   7   4        1.58        1.23      1.19 o
  -3   7   4        4.21        6.74      1.04 o
  -2   7   4        2.74        0.57      1.07 o
  -1   7   4       39.15       35.88      1.57 o
   0   7   4        2.98        3.25      0.83 o
   3   7   4      309.65      318.99      3.42 o
   4   7   4      264.16      243.90      2.99 o
   5   7   4      268.03      315.12      3.44 o
   6   7   4       94.50       81.08      1.99 o
   7   7   4      432.99      429.38      4.23 o
   8   7   4      310.60      320.37      3.82 o
   9   7   4       25.20       26.84      1.47 o
  10   7   4       92.58       82.91      2.37 o
  11   7   4       69.75       82.41      2.47 o
  -4   8   4        7.86        2.18      1.12 o
  -3   8   4       65.79       72.93      2.49 o
  -2   8   4       56.66       52.63      2.09 o
  -1   8   4        0.64        1.12      1.07 o
   0   8   4        0.60        1.40      1.02 o
   1   8   4       36.40       40.37      1.64 o
   2   8   4        0.24        1.57      0.95 o
   3   8   4      213.65      229.15      3.18 o
   4   8   4      235.49      213.29      3.04 o
   5   8   4        4.70        1.35      1.00 o
   7   8   4      110.37      123.45      2.59 o
   8   8   4        0.64        1.38      0.85 o
   9   8   4       22.65       20.69      1.45 o
  10   8   4      148.27      145.68      3.04 o
  11   8   4        2.92        3.47      1.07 o
  12   8   4       65.59       53.70      2.33 o
  -2   9   4        0.49        1.97      1.23 o
  -1   9   4       75.76       71.44      2.42 o
   0   9   4        0.23        0.88      1.09 o
   1   9   4        4.71        6.53      0.95 o
   3   9   4       86.93       82.00      2.23 o
   5   9   4       10.63        6.20      0.95 o
   6   9   4      135.67      108.51      2.47 o
   7   9   4       51.48       54.38      1.90 o
   8   9   4        0.58        1.28      0.93 o
   9   9   4        4.96        5.37      1.02 o
  10   9   4       50.84       50.37      2.09 o
  11   9   4      477.73      447.40      5.58 o
  12   9   4       10.63       11.19      1.31 o
  -1  10   4        1.51        0.33      1.31 o
   0  10   4       10.64        9.48      1.19 o
   1  10   4       24.16       20.50      1.45 o
   2  10   4        0.21        1.21      1.12 o
   3  10   4        6.05        5.18      1.00 o
   4  10   4        1.35        1.09      1.12 o
   5  10   4        4.15        2.09      0.95 o
   6  10   4       18.33       13.92      1.23 o
   7  10   4       50.79       45.79      1.97 o
   8  10   4       10.95       12.94      1.26 o
   9  10   4       45.67       44.24      2.04 o
  10  10   4      113.58      112.97      2.99 o
  11  10   4       54.07       56.38      2.45 o
   0  11   4        0.00        1.95      1.33 o
   2  11   4        6.74        6.15      1.12 o
   3  11   4       30.22       35.69      1.92 o
   4  11   4        0.80        0.14      1.19 o
   5  11   4        2.89        7.27      1.09 o
   6  11   4       90.68       90.41      2.59 o
   7  11   4       13.40       15.34      1.31 o
   8  11   4        9.78        9.45      1.23 o
   9  11   4       10.00       11.23      1.23 o
  10  11   4        0.63        1.23      1.31 o
  11  11   4       42.66       40.97      2.21 o
   2  12   4       21.47       29.19      1.97 o
   3  12   4        2.10        6.63      1.19 o
   4  12   4        0.22        1.52      1.02 o
   5  12   4        2.97        2.21      1.33 o
   6  12   4        3.87        4.94      1.14 o
   7  12   4       31.57       31.21      1.97 o
   8  12   4       60.90       58.23      2.47 o
   9  12   4       15.72       18.64      1.52 o
  -6  -9   5        7.31        9.07      1.23 o
  -5  -9   5       37.45       38.52      2.04 o
  -4  -9   5      137.92      156.86      3.51 o
  -3  -9   5       49.35       53.10      2.28 o
  -2  -9   5       20.89       23.49      1.64 o
   0  -9   5        6.33        6.63      1.19 o
  -7  -8   5        2.98        1.97      1.28 o
  -6  -8   5      116.92      109.89      2.97 o
  -5  -8   5       33.46       33.65      1.88 o
  -4  -8   5        2.85        4.42      1.04 o
  -3  -8   5       88.58      100.20      2.73 o
  -2  -8   5      152.27      156.01      3.28 o
  -1  -8   5        4.69        4.80      1.04 o
   0  -8   5       33.24       30.23      1.80 o
   1  -8   5        1.12        1.40      1.16 o
   2  -8   5        0.12        0.12      1.19 o
  -8  -7   5        0.14        0.40      1.23 o
  -7  -7   5      218.40      227.16      4.06 o
  -6  -7   5      239.53      241.50      4.04 o
  -5  -7   5        4.88        4.75      1.00 o
  -4  -7   5       22.90       22.61      1.50 o
  -3  -7   5        2.81        1.73      0.88 o
  -2  -7   5        1.93        2.02      1.07 o
  -1  -7   5      127.99      125.20      2.80 o
   0  -7   5       10.99        9.52      1.07 o
   2  -7   5       55.82       49.40      2.07 o
   3  -7   5       11.77       12.42      1.23 o
   4  -7   5        4.65        7.39      1.19 o
  -8  -6   5       54.14       58.14      2.33 o
  -7  -6   5       94.30       98.13      2.71 o
  -6  -6   5        7.76        9.43      1.07 o
  -5  -6   5       19.55       16.96      1.38 o
  -4  -6   5        2.68        1.71      1.09 o
  -3  -6   5        0.71        1.92      1.04 o
  -2  -6   5       11.95       11.80      1.04 o
  -1  -6   5        0.40        0.97      1.00 o
   0  -6   5        4.56        4.32      0.88 o
   1  -6   5       11.04       17.95      1.33 o
   2  -6   5        9.78        7.50      1.02 o
   3  -6   5        0.08        0.76      1.09 o
   4  -6   5       85.20       94.50      2.68 o
   5  -6   5        2.28        2.83      1.09 o
  -9  -5   5      138.79      148.07      3.49 o
  -8  -5   5        5.12        4.94      1.04 o
  -7  -5   5        7.58        5.75      1.04 o
  -6  -5   5       24.44       29.07      1.61 o
  -5  -5   5       20.81       19.52      1.38 o
  -4  -5   5        6.39        8.34      0.90 o
  -2  -5   5       19.96       23.87      1.35 o
  -1  -5   5        5.35        0.95      0.95 o
   0  -5   5      650.55      627.33      5.27 o
   1  -5   5      118.75      124.94      2.56 o
   2  -5   5      929.45      878.92      6.55 o
   3  -5   5       20.52       15.91      1.38 o
   4  -5   5        0.86        1.23      1.19 o
   5  -5   5       29.63       37.50      1.90 o
   6  -5   5       25.70       32.54      1.90 o
   7  -5   5       32.48       37.38      2.14 o
  -9  -4   5       19.76       20.76      1.59 o
  -8  -4   5       28.04       32.13      1.80 o
  -7  -4   5       18.47       20.31      1.45 o
  -6  -4   5       77.99       76.23      2.18 o
  -5  -4   5       54.44       51.13      1.76 o
  -3  -4   5       42.16       36.31      1.50 o
  -2  -4   5       70.04       53.51      1.61 o
  -1  -4   5      125.85      113.59      2.18 o
   0  -4   5       90.70      104.68      2.14 o
   1  -4   5       42.31       39.59      1.47 o
   2  -4   5      677.00      673.92      5.37 o
   3  -4   5       13.34       16.55      1.28 o
   4  -4   5      228.34      242.12      3.56 o
   5  -4   5       81.21       98.27      2.56 o
   6  -4   5       67.55       65.95      2.33 o
   7  -4   5       25.79       26.38      1.83 o
   8  -4   5       53.10       49.09      2.37 o
  -9  -3   5       28.44       33.91      1.97 o
  -8  -3   5       38.46       37.33      1.90 o
  -7  -3   5       10.61        9.52      1.07 o
  -6  -3   5       23.24       28.09      1.54 o
  -5  -3   5       50.28       47.74      1.69 o
  -4  -3   5      156.27      170.73      2.73 o
  -3  -3   5      157.17      156.88      2.47 o
  -2  -3   5     1447.72     1337.77      6.86 o
  -1  -3   5       57.40       71.34      1.69 o
   0  -3   5     2022.40     1964.84      8.26 o
   1  -3   5      329.79      356.66      3.51 o
   2  -3   5        2.80        4.42      0.74 o
   3  -3   5        0.90        1.28      0.74 o
   4  -3   5      326.76      327.33      3.85 o
   5  -3   5       17.58       18.48      1.35 o
   6  -3   5       13.04       15.58      1.21 o
   7  -3   5        0.36        2.16      1.16 o
   8  -3   5        6.43        2.78      1.45 o
  -9  -2   5       38.22       40.97      2.18 o
  -7  -2   5       10.56       11.26      1.07 o
  -6  -2   5        9.71       11.38      1.00 o
  -5  -2   5      149.36      134.68      2.56 o
  -4  -2   5       22.05       17.88      1.14 o
  -3  -2   5      578.28      583.41      4.46 o
  -1  -2   5     1462.95     1344.09      6.44 o
   0  -2   5      236.00      228.06      2.59 o
   1  -2   5       37.12       30.02      1.14 o
   2  -2   5       11.89       25.46      1.12 o
   3  -2   5      132.09      130.88      2.21 o
   4  -2   5       93.78      126.87      2.33 o
   5  -2   5      365.55      371.98      4.11 o
   6  -2   5       60.09       55.31      1.95 o
   7  -2   5       22.60       25.91      1.57 o
   8  -2   5        5.36        4.73      1.07 o
   9  -2   5        6.80        7.20      1.19 o
  -8  -1   5       42.23       45.10      2.07 o
  -7  -1   5        3.11        2.85      0.93 o
  -6  -1   5       98.64       92.95      2.30 o
  -5  -1   5      120.31      102.60      2.28 o
  -4  -1   5        7.42        5.06      0.78 o
  -3  -1   5      329.65      328.97      3.30 o
  -2  -1   5      353.44      321.01      3.09 o
  -1  -1   5     1191.18     1107.98      5.51 o
   0  -1   5      300.74      286.62      2.73 o
   1  -1   5      182.03      156.96      2.04 o
   2  -1   5       55.25       43.39      1.28 o
   3  -1   5      734.66      739.35      4.68 o
   4  -1   5       11.79       10.71      0.88 o
   5  -1   5       16.15       16.96      1.19 o
   6  -1   5      272.61      266.60      3.54 o
   7  -1   5      417.53      424.82      4.75 o
   8  -1   5        2.15        3.25      0.95 o
   9  -1   5       19.36        9.67      1.23 o
  10  -1   5       50.59       55.00      2.47 o
  -7   0   5        1.82        4.65      0.95 o
  -6   0   5        4.16        4.25      0.85 o
  -5   0   5       18.20       15.75      1.07 o
  -4   0   5      222.42      216.76      2.92 o
  -3   0   5     1061.28     1000.16      5.75 o
  -2   0   5        0.39        1.54      0.62 o
  -1   0   5      190.13      162.85      2.11 o
   0   0   5      157.87      150.43      1.95 o
   1   0   5       14.16       12.61      0.83 o
   2   0   5      716.08      699.26      4.08 o
   3   0   5        5.43        5.98      0.69 o
   4   0   5       23.83       18.00      1.00 o
   5   0   5       96.48      123.59      2.21 o
   6   0   5      648.27      742.20      5.49 o
   7   0   5      103.34      116.61      2.49 o
   8   0   5      154.38      132.92      2.83 o
   9   0   5        3.08        6.13      1.07 o
  -8   1   5        1.70        3.89      1.02 o
  -7   1   5        2.59        3.02      1.00 o
  -6   1   5        4.43        5.87      0.93 o
  -5   1   5      243.41      247.99      3.44 o
  -4   1   5       68.29       62.72      1.78 o
  -3   1   5      136.06      135.75      2.26 o
  -2   1   5      222.78      183.65      2.40 o
  -1   1   5      529.22      539.72      3.70 o
   0   1   5       92.61      116.63      1.73 o
   1   1   5     2851.57     2727.34      8.24 o
   2   1   5        4.41        6.29      0.62 o
   3   1   5      788.63      826.20      4.39 o
   4   1   5        6.00        9.52      0.81 o
   5   1   5      164.28      213.81      2.64 o
   6   1   5        4.45        6.91      0.85 o
   7   1   5      686.92      801.83      5.87 o
   8   1   5      281.48      256.08      3.66 o
   9   1   5       22.44       17.72      1.33 o
  10   1   5        3.01        1.71      1.21 o
  11   1   5       13.74       15.39      1.38 o
  -8   2   5       13.45       13.87      1.38 o
  -7   2   5        2.15        3.82      1.02 o
  -6   2   5        9.84        9.43      1.04 o
  -5   2   5      101.75      121.67      2.59 o
  -3   2   5      734.03      689.76      5.01 o
  -2   2   5       71.72       71.15      1.64 o
  -1   2   5      113.00       98.18      1.71 o
   0   2   5      913.92      769.68      4.27 o
   1   2   5     1726.62     1526.53      5.84 o
   2   2   5      290.86      267.20      2.40 o
   3   2   5       72.48       57.85      1.26 o
   4   2   5      935.17     1070.41      5.18 o
   6   2   5        5.30        3.92      0.76 o
   7   2   5       50.47       70.32      1.97 o
   9   2   5       15.72       20.80      1.42 o
  10   2   5       27.12       19.36      1.50 o
  11   2   5        2.93        2.07      1.04 o
  -7   3   5       28.68       35.05      1.97 o
  -5   3   5       13.49       10.52      1.02 o
  -3   3   5       99.91       99.56      2.11 o
  -1   3   5      127.06      150.64      2.18 o
   0   3   5        0.45        0.40      0.71 o
   1   3   5      767.91      699.17      4.01 o
   2   3   5      692.56      617.92      3.68 o
   3   3   5      588.04      680.55      3.89 o
   4   3   5      471.70      524.45      3.56 o
   5   3   5     3088.53     3575.27     10.28 o
   6   3   5      152.93      165.34      2.45 o
   7   3   5       28.16       37.05      1.45 o
   9   3   5      289.90      260.00      3.68 o
  10   3   5       17.40       16.05      1.21 o
  11   3   5      136.22      136.06      3.21 o
  12   3   5        1.61        1.45      1.28 o
  -6   4   5       31.62       40.61      1.97 o
  -5   4   5       55.70       58.45      2.16 o
  -4   4   5        2.36        1.92      1.04 o
  -3   4   5       45.99       42.82      1.61 o
  -2   4   5        1.28        2.02      0.74 o
  -1   4   5      155.74      166.22      2.42 o
   0   4   5      135.57      116.70      1.92 o
   1   4   5       21.09       18.38      0.97 o
   2   4   5        1.47        1.40      0.74 o
   3   4   5      402.62      432.99      3.23 o
   4   4   5      527.35      512.55      3.59 o
   5   4   5      399.19      405.73      3.35 o
   6   4   5       89.77       87.18      1.83 o
   7   4   5       57.99       57.97      1.61 o
   9   4   5        8.43        9.62      0.97 o
  10   4   5       60.52       62.86      2.16 o
  11   4   5      110.67      120.72      2.92 o
  12   4   5        0.21        0.31      1.21 o
  -6   5   5       17.69       14.15      1.38 o
  -5   5   5        0.81        2.52      1.00 o
  -4   5   5       19.44       18.81      1.40 o
  -3   5   5       96.13       89.53      2.33 o
  -2   5   5        2.85        5.15      0.88 o
  -1   5   5        3.12        1.42      0.85 o
   0   5   5       82.94       88.32      1.88 o
   3   5   5        1.23        1.33      0.76 o
   4   5   5       75.99       78.25      1.64 o
   5   5   5      969.03     1034.24      5.58 o
   6   5   5      830.86      972.59      5.75 o
   7   5   5      401.02      472.08      4.13 o
   8   5   5       54.73       63.41      1.78 o
   9   5   5       53.41       61.91      1.92 o
  10   5   5       16.22       16.48      1.26 o
  11   5   5        1.17        1.64      1.07 o
  12   5   5       55.05       61.60      2.40 o
  -3   6   5        0.75        2.87      0.93 o
  -2   6   5       11.15       13.35      1.09 o
   0   6   5        3.59        3.87      0.78 o
   1   6   5      213.59      239.06      2.97 o
   2   6   5      789.78      765.66      5.01 o
   4   6   5      139.48      141.19      2.21 o
   5   6   5        0.68        0.43      0.85 o
   6   6   5       30.50       27.48      1.35 o
   7   6   5       17.08       17.55      1.19 o
   8   6   5       14.26       16.53      1.19 o
   9   6   5       37.41       32.04      1.54 o
  10   6   5       10.41       12.23      1.07 o
  11   6   5        0.05        2.11      1.12 o
  12   6   5        2.30        2.42      1.07 o
  -4   7   5       12.53       10.31      1.23 o
  -3   7   5      123.25      139.00      3.16 o
  -2   7   5        0.62        1.69      1.09 o
  -1   7   5       17.16       22.75      1.42 o
   0   7   5        1.06        0.24      0.97 o
   3   7   5      610.52      560.09      4.56 o
   5   7   5       66.92       83.05      1.95 o
   6   7   5        0.29        1.04      0.97 o
   7   7   5       49.63       40.18      1.64 o
   9   7   5       71.09       76.19      2.14 o
  10   7   5        6.46        5.34      0.93 o
  11   7   5       90.86       96.82      2.64 o
  12   7   5       20.48       21.75      1.66 o
  -3   8   5       22.20       26.12      1.88 o
  -2   8   5       48.99       66.38      2.28 o
   1   8   5        1.63        4.11      0.88 o
   2   8   5      432.64      406.51      4.32 o
   4   8   5      244.07      203.79      3.04 o
   5   8   5       25.28       15.56      1.21 o
   6   8   5        0.54        1.78      0.83 o
   7   8   5      124.32      132.92      2.66 o
   8   8   5      135.83      149.90      2.85 o
   9   8   5       84.74       88.92      2.37 o
  10   8   5       40.12       41.39      1.90 o
  11   8   5      157.54      148.12      3.21 o
  -2   9   5       30.71       39.35      2.07 o
  -1   9   5        1.09        5.44      1.09 o
   0   9   5       78.03       79.06      2.45 o
   1   9   5        1.11        2.42      0.93 o
   3   9   5      111.83       99.94      2.42 o
   5   9   5       42.69       42.44      1.73 o
   6   9   5       19.29       11.71      1.07 o
   7   9   5      133.48      138.05      2.85 o
   8   9   5        4.02        5.46      1.02 o
   9   9   5        5.91        7.27      1.04 o
  10   9   5       75.03       86.59      2.52 o
  12   9   5        4.92        0.38      1.35 o
  -1  10   5        9.96       11.49      1.31 o
   0  10   5      124.45      118.25      3.09 o
   1  10   5       33.94       34.13      1.92 o
   2  10   5        8.42        6.65      1.02 o
   3  10   5        5.68        6.72      1.02 o
   5  10   5       42.72       33.77      1.73 o
   6  10   5       71.98       55.05      2.02 o
   7  10   5      124.30      106.68      2.68 o
   8  10   5       45.17       51.11      2.04 o
   9  10   5        0.38        2.14      1.23 o
  11  10   5       71.87       65.05      2.49 o
   3  11   5        6.63        5.06      1.09 o
   4  11   5       26.28       23.08      1.66 o
   5  11   5        4.65        7.62      1.14 o
   6  11   5       38.17       35.05      1.88 o
   7  11   5        4.88        2.14      1.28 o
   8  11   5        2.08        1.90      1.33 o
   9  11   5       24.81       24.87      1.80 o
  10  11   5      155.50      166.08      3.66 o
  11  11   5       27.01       22.28      1.71 o
   3  12   5       15.82       13.30      1.38 o
   5  12   5        6.28        6.67      1.19 o
   6  12   5       69.34       89.60      2.73 o
   7  12   5        2.75        3.75      1.19 o
   8  12   5       12.19       16.41      1.50 o
   9  12   5       77.30       71.98      2.66 o
  10  12   5       63.59       63.84      2.64 o
  -2  -9   6       41.31       43.29      2.21 o
  -4  -8   6       22.38       21.87      1.57 o
  -3  -8   6       16.24       17.84      1.54 o
  -2  -8   6       12.72       12.61      1.31 o
  -1  -8   6       20.12       26.05      1.80 o
   0  -8   6       23.47       24.77      1.78 o
   1  -8   6       33.20       33.53      2.04 o
   2  -8   6        2.95        3.59      1.12 o
  -7  -7   6       29.41       30.90      1.95 o
  -6  -7   6       16.65       21.14      1.64 o
  -5  -7   6       36.89       34.08      1.88 o
  -4  -7   6        0.06        1.97      1.14 o
  -3  -7   6        7.00        5.63      1.04 o
  -2  -7   6       38.55       38.97      1.90 o
  -1  -7   6       15.20       15.44      1.28 o
   0  -7   6       13.55       12.09      1.19 o
   1  -7   6      110.00      108.63      2.87 o
   2  -7   6        2.66        2.47      1.04 o
  -7  -6   6       83.54       85.45      2.71 o
  -6  -6   6       32.72       34.10      1.80 o
  -5  -6   6        4.34        4.82      1.07 o
  -4  -6   6      126.29      116.49      2.75 o
  -3  -6   6       38.26       30.78      1.69 o
  -2  -6   6       29.02       29.57      1.61 o
  -1  -6   6        6.15        6.34      0.95 o
   0  -6   6       66.50       57.97      2.02 o
   1  -6   6       15.25       15.29      1.21 o
   2  -6   6        3.28        0.38      1.16 o
   3  -6   6        9.75       13.96      1.23 o
   4  -6   6        1.00        1.66      1.28 o
   5  -6   6        0.00        1.23      1.28 o
  -8  -5   6       25.52       20.09      1.59 o
  -7  -5   6       74.49       78.80      2.49 o
  -6  -5   6        3.47        6.29      1.02 o
  -5  -5   6       52.50       55.43      2.04 o
  -4  -5   6      131.27      124.73      2.71 o
  -3  -5   6       26.89       27.33      1.52 o
  -2  -5   6       30.16       24.08      1.35 o
   0  -5   6        8.37       10.66      1.02 o
   1  -5   6       24.71       22.37      1.40 o
   2  -5   6       14.68       14.11      1.23 o
   3  -5   6       43.79       42.91      1.83 o
   4  -5   6        0.21        1.42      1.07 o
   5  -5   6       17.24       19.47      1.47 o
   6  -5   6        0.24        0.26      1.26 o
  -8  -4   6        7.41        7.03      1.14 o
  -7  -4   6       11.81       10.12      1.14 o
  -6  -4   6        2.22        3.92      0.93 o
  -5  -4   6        5.49        6.22      0.93 o
  -4  -4   6        2.00        1.83      0.97 o
  -3  -4   6       70.96       68.92      1.92 o
  -2  -4   6       32.77       32.35      1.45 o
  -1  -4   6       26.93       19.17      1.26 o
   0  -4   6      227.73      206.50      3.06 o
   1  -4   6      223.13      204.24      3.09 o
   2  -4   6        0.20        1.76      1.07 o
   3  -4   6       17.03       17.05      1.33 o
   4  -4   6        3.69        0.05      1.09 o
   5  -4   6        5.64        7.48      1.04 o
   6  -4   6        8.35        4.84      1.09 o
   7  -4   6       50.09       55.33      2.40 o
  -7  -3   6        0.08        0.81      1.09 o
  -6  -3   6       46.54       37.97      1.80 o
  -5  -3   6        1.80        1.45      0.81 o
  -4  -3   6       50.25       50.18      1.71 o
  -3  -3   6      285.78      287.03      3.49 o
  -2  -3   6       54.17       55.76      1.71 o
  -1  -3   6      178.19      195.76      2.80 o
   0  -3   6       14.69       13.89      1.04 o
   1  -3   6       44.55       49.40      1.57 o
   2  -3   6       19.89       18.95      1.21 o
   3  -3   6      118.68       94.43      2.21 o
   4  -3   6       85.28      100.65      2.40 o
   5  -3   6      218.89      217.02      3.51 o
   6  -3   6       29.07       31.56      1.73 o
   7  -3   6       24.71       24.44      1.69 o
   8  -3   6       15.38       12.56      1.28 o
  -8  -2   6       15.54       18.43      1.57 o
  -7  -2   6        1.09        1.47      0.93 o
  -6  -2   6       76.90       88.70      2.35 o
  -5  -2   6       21.84       20.16      1.38 o
  -4  -2   6        5.80        7.53      0.88 o
  -3  -2   6       76.93       75.17      1.88 o
  -2  -2   6      257.84      267.48      3.18 o
  -1  -2   6        6.90        5.60      0.76 o
   0  -2   6       98.16      120.57      2.11 o
   1  -2   6        5.98        8.22      0.76 o
   2  -2   6       51.13       63.81      1.66 o
   3  -2   6       36.78       45.65      1.54 o
   4  -2   6      337.42      365.09      3.99 o
   5  -2   6      184.58      192.84      3.16 o
   7  -2   6      117.22      115.75      2.83 o
   8  -2   6        0.09        5.11      1.04 o
   9  -2   6        0.21        0.78      1.26 o
  -8  -1   6       10.72       10.81      1.21 o
  -7  -1   6        1.51        3.85      0.97 o
  -6  -1   6       51.82       51.65      1.92 o
  -5  -1   6       32.33       32.04      1.57 o
  -4  -1   6       83.48       79.18      2.04 o
  -3  -1   6       23.70       24.72      1.28 o
  -2  -1   6       36.54       40.78      1.40 o
  -1  -1   6      879.35      833.80      5.18 o
   0  -1   6      720.01      650.77      4.44 o
   1  -1   6      156.55      153.06      2.23 o
   2  -1   6        3.43        1.78      0.64 o
   4  -1   6       36.42       43.86      1.50 o
   5  -1   6       86.38       63.79      1.88 o
   6  -1   6      176.62      194.57      3.13 o
   7  -1   6       39.88       37.14      1.73 o
   8  -1   6       42.15       39.68      1.97 o
   9  -1   6       12.89       13.32      1.31 o
  10  -1   6        1.95        2.78      1.16 o
  -8   0   6        0.47        2.23      1.21 o
  -7   0   6        8.15       10.00      1.12 o
  -6   0   6        5.80        7.50      1.00 o
  -5   0   6       57.03       55.24      1.90 o
  -4   0   6      626.08      625.45      5.20 o
  -3   0   6       22.12       27.57      1.33 o
  -2   0   6      290.52      300.54      3.23 o
  -1   0   6        7.59        3.37      0.66 o
   0   0   6       49.42       49.26      1.35 o
   1   0   6       44.74       39.40      1.21 o
   2   0   6      855.49      859.19      4.96 o
   3   0   6      334.73      318.26      3.11 o
   4   0   6      775.34      853.27      5.39 o
   5   0   6       42.83       43.18      1.52 o
   6   0   6       31.98       27.55      1.45 o
   7   0   6       91.47       86.99      2.28 o
   8   0   6       43.71       42.70      1.85 o
   9   0   6       24.95       27.71      1.78 o
  10   0   6        6.66        0.57      1.33 o
  -7   1   6        5.24        5.60      1.12 o
  -6   1   6        6.43        5.22      1.00 o
  -5   1   6       12.15       12.47      1.04 o
  -4   1   6      170.17      172.80      2.90 o
  -3   1   6      473.05      484.12      4.37 o
  -2   1   6      391.81      401.05      3.73 o
  -1   1   6        1.67        1.45      0.62 o
   0   1   6      263.01      253.07      2.68 o
   1   1   6       70.91       59.66      1.40 o
   2   1   6      142.37      161.73      2.11 o
   3   1   6       49.36       32.94      1.16 o
   4   1   6       47.22       48.85      1.40 o
   5   1   6      274.29      327.40      3.40 o
   6   1   6        5.15        6.72      0.88 o
   8   1   6       50.14       53.70      2.07 o
   9   1   6      169.45      159.05      3.23 o
  11   1   6       18.58       25.89      1.90 o
  -7   2   6       41.03       52.44      2.16 o
  -6   2   6       24.14       30.09      1.71 o
  -5   2   6        8.42       10.66      1.07 o
  -4   2   6      432.68      459.49      4.65 o
  -3   2   6      337.00      306.10      3.59 o
  -2   2   6      151.16      174.58      2.56 o
  -1   2   6      180.39      189.06      2.49 o
   0   2   6      100.02      101.34      1.78 o
   1   2   6      436.99      461.06      3.47 o
   2   2   6     2120.02     1963.39      7.22 o
   3   2   6       97.81      144.30      2.02 o
   4   2   6      399.15      460.85      3.61 o
   5   2   6      255.40      264.09      2.92 o
   6   2   6        0.71        1.83      0.74 o
   7   2   6      127.83      148.03      2.66 o
   8   2   6       27.22       29.59      1.57 o
   9   2   6        9.40       10.50      1.12 o
  10   2   6        5.99        7.84      1.12 o
  11   2   6       25.19       20.97      1.54 o
  -6   3   6       36.92       42.77      2.04 o
  -5   3   6        0.04        1.38      0.90 o
  -4   3   6       98.78      103.19      2.45 o
  -3   3   6       31.98       35.10      1.52 o
  -2   3   6     1224.67     1130.28      6.63 o
  -1   3   6      286.32      233.36      2.85 o
   0   3   6        7.11        7.96      0.71 o
   1   3   6      400.57      425.34      3.42 o
   2   3   6        0.92        1.02      0.71 o
   3   3   6       93.74      136.34      1.97 o
   4   3   6     1081.35     1030.15      5.30 o
   5   3   6        6.48        9.55      0.76 o
   6   3   6       82.79      105.06      2.07 o
   7   3   6       25.15       37.43      1.52 o
   8   3   6        1.81        1.83      0.83 o
   9   3   6       60.35       67.83      2.11 o
  10   3   6       49.55       55.14      2.09 o
  11   3   6       21.48       25.29      1.80 o
  12   3   6       90.42      100.86      3.02 o
  -6   4   6       76.90       79.91      2.73 o
  -5   4   6      101.88      113.00      2.85 o
  -4   4   6        0.10        1.26      1.02 o
  -3   4   6       36.96       34.44      1.57 o
  -2   4   6        4.47        5.65      0.83 o
  -1   4   6       65.29       67.35      1.76 o
   0   4   6      170.82      155.25      2.33 o
   1   4   6       55.19       52.72      1.42 o
   2   4   6      120.21      102.19      1.80 o
   3   4   6       43.69       41.39      1.26 o
   4   4   6        7.70       14.15      0.97 o
   5   4   6      584.71      538.20      4.04 o
   6   4   6      150.07      208.11      2.71 o
   8   4   6       54.40       71.53      1.97 o
   9   4   6       48.63       59.42      1.95 o
  10   4   6       54.82       59.09      2.04 o
  11   4   6       88.06       79.56      2.52 o
  12   4   6       30.06       28.55      1.92 o
  -5   5   6       68.22       67.28      2.45 o
  -4   5   6      119.27      136.32      2.99 o
  -3   5   6        0.04        1.23      1.02 o
  -2   5   6        9.31       10.69      0.97 o
  -1   5   6       13.90       11.38      0.95 o
   0   5   6        1.49        2.56      0.74 o
   1   5   6        6.32        8.86      0.81 o
   2   5   6       79.06       73.98      1.69 o
   3   5   6        1.67        3.28      0.71 o
   4   5   6     1233.87     1261.73      6.27 o
   5   5   6      269.67      302.32      3.13 o
   6   5   6       46.04       37.74      1.40 o
   7   5   6      555.95      613.48      4.89 o
   8   5   6       72.53       83.52      2.04 o
   9   5   6       35.56       43.25      1.69 o
  10   5   6      188.74      197.88      3.40 o
  11   5   6       76.25       82.81      2.47 o
  12   5   6       17.70       17.79      1.38 o
  -4   6   6        1.46        1.59      1.28 o
  -3   6   6        9.29       13.32      1.16 o
  -2   6   6       38.07       31.18      1.61 o
   1   6   6      195.95      196.31      2.83 o
   2   6   6       24.62       19.64      1.21 o
   4   6   6      907.23      914.38      5.60 o
   5   6   6       64.46       57.78      1.61 o
   6   6   6      562.23      623.91      4.87 o
   7   6   6      489.42      548.72      4.80 o
   8   6   6      184.21      191.91      3.02 o
   9   6   6      175.99      175.08      2.99 o
  10   6   6       48.20       39.23      1.76 o
  11   6   6       20.09       20.78      1.57 o
  12   6   6       49.59       54.95      2.16 o
  -4   7   6       36.74       40.54      2.07 o
  -3   7   6       76.17       79.42      2.54 o
  -2   7   6        5.98        7.86      1.04 o
  -1   7   6        0.44        2.14      0.83 o
   0   7   6       10.60        7.65      0.90 o
   3   7   6      214.40      203.86      2.92 o
   5   7   6      245.31      206.47      2.94 o
   6   7   6       58.18       55.76      1.78 o
   7   7   6        9.22        8.88      1.00 o
   8   7   6        0.27        0.55      1.00 o
   9   7   6       32.50       41.75      1.78 o
  10   7   6        3.16        1.12      1.07 o
  11   7   6       69.77       78.66      2.40 o
  12   7   6        6.33        5.25      1.09 o
  -3   8   6        2.73        2.26      1.07 o
  -2   8   6       12.51       15.39      1.28 o
  -1   8   6        6.91        7.34      1.07 o
   0   8   6        0.79        1.88      0.85 o
   1   8   6        0.44        0.19      1.04 o
   2   8   6      553.24      536.27      5.06 o
   3   8   6        6.28        6.08      0.93 o
   4   8   6      642.90      577.67      5.06 o
   5   8   6       51.37       43.51      1.71 o
   7   8   6        1.91        4.80      0.93 o
   8   8   6        7.97        8.00      1.04 o
   9   8   6       31.14       34.77      1.73 o
  10   8   6      117.17      122.24      2.80 o
  11   8   6        1.58        0.31      1.21 o
  12   8   6       41.20       36.36      2.02 o
  -2   9   6        0.94        1.23      1.02 o
  -1   9   6        0.39        0.78      1.19 o
   0   9   6       19.19       21.35      1.54 o
   3   9   6        0.09        2.09      0.88 o
   4   9   6        5.24        2.28      1.16 o
   6   9   6       15.31       12.66      1.09 o
   8   9   6       66.66       47.55      1.97 o
   9   9   6      123.46      135.46      3.02 o
  10   9   6        3.02        7.22      1.09 o
  11   9   6      149.56      142.90      3.32 o
  12   9   6       37.41       38.38      2.11 o
  -1  10   6        4.05        4.73      1.16 o
   1  10   6       65.24       68.04      2.37 o
   2  10   6       93.61       86.64      2.59 o
   3  10   6        5.32        4.63      1.00 o
   4  10   6        2.62        2.97      0.93 o
   5  10   6       40.71       42.27      1.90 o
   6  10   6        8.14        6.65      1.04 o
   7  10   6       36.43       38.88      1.85 o
   8  10   6        9.33        8.05      1.16 o
   9  10   6       26.58       22.32      1.59 o
  10  10   6      101.41       99.65      2.85 o
  11  10   6      148.58      149.97      3.49 o
   2  11   6       11.48       10.26      1.23 o
   3  11   6       17.87       15.82      1.31 o
   5  11   6        7.36        6.20      1.16 o
   6  11   6       10.94       10.12      1.21 o
   7  11   6       79.50       76.92      2.52 o
   8  11   6        0.64        1.52      1.21 o
   9  11   6       63.59       60.63      2.47 o
  10  11   6       31.23       30.37      2.02 o
  11  11   6        1.92        1.38      1.52 o
   3  12   6        0.88        3.06      1.14 o
   5  12   6       20.73       21.71      1.59 o
   6  12   6        3.27        5.63      1.14 o
   8  12   6       52.43       57.19      2.40 o
   9  12   6        9.81        8.91      1.38 o
  10  12   6        4.08        5.68      1.28 o
  -4  -8   7        4.54        5.63      1.14 o
  -2  -8   7      123.59      125.39      3.30 o
  -1  -8   7       35.10       33.87      2.02 o
   0  -8   7        6.96        2.61      1.45 o
  -5  -7   7       40.53       35.01      2.02 o
  -4  -7   7       16.08       16.08      1.28 o
  -3  -7   7       71.67       73.91      2.56 o
  -1  -7   7       38.86       42.20      2.02 o
   0  -7   7      103.31      105.99      2.92 o
   1  -7   7        1.67        3.89      1.04 o
   2  -7   7        4.16        4.23      1.12 o
  -6  -6   7        3.38        4.01      1.09 o
  -5  -6   7       22.19       23.08      1.66 o
  -4  -6   7      301.33      290.21      4.39 o
  -3  -6   7        2.03        1.85      1.19 o
  -2  -6   7      326.81      324.29      4.54 o
  -1  -6   7        4.77        5.82      1.02 o
   0  -6   7        2.57        0.78      1.14 o
   1  -6   7       52.47       55.31      2.14 o
   2  -6   7        0.56        0.43      1.14 o
   3  -6   7       30.01       31.80      1.88 o
   4  -6   7        0.43        2.37      1.07 o
  -7  -5   7        8.75        9.69      1.28 o
  -6  -5   7       65.63       60.23      2.30 o
  -5  -5   7       76.85       74.81      2.40 o
  -4  -5   7       70.83       75.90      2.37 o
  -3  -5   7       54.43       53.89      1.99 o
  -2  -5   7      155.78      153.20      3.04 o
  -1  -5   7        1.80        1.95      1.04 o
   0  -5   7       91.54       86.64      2.37 o
   1  -5   7        7.66        3.97      0.95 o
   2  -5   7       20.12       17.91      1.42 o
   3  -5   7       82.08       87.94      2.52 o
   4  -5   7        2.48        2.99      1.07 o
   5  -5   7       17.05       16.53      1.42 o
   6  -5   7       40.26       42.32      2.23 o
  -7  -4   7       42.30       43.25      2.09 o
  -6  -4   7       66.94       73.10      2.40 o
  -5  -4   7       25.33       20.97      1.54 o
  -4  -4   7      585.66      578.59      5.65 o
  -3  -4   7       94.67       88.84      2.30 o
  -2  -4   7       37.40       42.13      1.73 o
  -1  -4   7       52.76       54.93      1.88 o
   0  -4   7        4.66        0.85      1.02 o
   1  -4   7       22.71       21.97      1.38 o
   2  -4   7        4.67        6.67      0.95 o
   3  -4   7       44.20       42.87      1.78 o
   4  -4   7        2.20        1.95      1.14 o
   5  -4   7       61.09       78.20      2.42 o
   6  -4   7        0.11        0.76      1.19 o
   7  -4   7       12.95       14.80      1.40 o
  -7  -3   7       26.82       27.48      1.80 o
  -6  -3   7        0.43        1.40      1.12 o
  -5  -3   7        2.76        1.71      0.93 o
  -4  -3   7       54.86       54.86      1.97 o
  -3  -3   7       40.58       36.76      1.59 o
  -2  -3   7      274.57      253.57      3.47 o
  -1  -3   7       42.75       37.95      1.50 o
   0  -3   7       71.01       66.66      1.90 o
   1  -3   7       14.43       13.30      1.12 o
   2  -3   7       39.67       40.66      1.66 o
   3  -3   7       61.89       58.45      1.90 o
   4  -3   7      223.29      218.66      3.51 o
   5  -3   7       50.09       55.03      2.02 o
   6  -3   7      185.29      189.23      3.63 o
   7  -3   7       77.50       79.72      2.64 o
  -7  -2   7        5.25        6.86      1.14 o
  -6  -2   7       42.40       43.60      1.97 o
  -5  -2   7        8.60        8.41      1.02 o
  -4  -2   7       32.43       29.54      1.52 o
  -3  -2   7        4.52        4.92      0.85 o
  -2  -2   7        1.03        0.93      0.85 o
  -1  -2   7       31.51       24.65      1.31 o
   0  -2   7       22.10       24.18      1.28 o
   1  -2   7      145.79      146.17      2.49 o
   2  -2   7       50.56       45.43      1.57 o
   3  -2   7      369.22      365.66      3.99 o
   4  -2   7       68.31       62.08      1.92 o
   5  -2   7      216.59      230.17      3.54 o
   6  -2   7       82.82       93.31      2.49 o
   7  -2   7        9.88       12.21      1.21 o
   8  -2   7       10.18        7.77      1.19 o
   9  -2   7        9.98        8.74      1.26 o
  -7  -1   7       14.49       14.87      1.31 o
  -5  -1   7        0.60        2.35      0.85 o
  -3  -1   7       21.99       23.70      1.33 o
  -2  -1   7        0.24        0.40      0.85 o
  -1  -1   7       39.78       36.62      1.40 o
   0  -1   7       25.53       24.56      1.21 o
   1  -1   7      287.53      294.65      3.28 o
   2  -1   7      147.10      151.49      2.45 o
   3  -1   7       21.82       20.31      1.21 o
   4  -1   7      623.30      636.71      5.15 o
   5  -1   7      663.38      639.13      5.44 o
   6  -1   7        1.69        1.90      1.09 o
   7  -1   7      100.55      105.97      2.66 o
   8  -1   7       74.50       73.17      2.42 o
  -6   0   7        9.86       10.28      1.09 o
  -5   0   7       18.11       19.71      1.40 o
  -4   0   7        1.90        0.93      0.95 o
  -3   0   7        0.04        1.57      0.97 o
  -2   0   7      154.22      163.32      2.64 o
  -1   0   7      192.50      177.81      2.61 o
   0   0   7      164.00      136.56      2.23 o
   1   0   7      822.74      774.21      5.06 o
   2   0   7      100.11      108.34      2.02 o
   3   0   7      681.00      746.19      5.13 o
   4   0   7      491.91      566.08      4.65 o
   5   0   7        5.04        4.56      0.83 o
   6   0   7      191.85      191.51      3.06 o
   7   0   7       65.48       71.58      2.21 o
   8   0   7        5.03        6.70      1.09 o
   9   0   7       84.05       86.02      2.68 o
  10   0   7        4.05        1.80      1.40 o
  -6   1   7        7.45        6.01      1.07 o
  -5   1   7       28.41       35.55      1.73 o
  -4   1   7      181.76      175.79      3.09 o
  -3   1   7       67.04       55.55      1.76 o
  -2   1   7       51.38       55.67      1.69 o
  -1   1   7       15.32       14.37      1.07 o
   0   1   7       11.30        7.77      0.78 o
   1   1   7       13.43        8.86      0.78 o
   2   1   7      119.88       65.14      1.57 o
   3   1   7      620.66      620.30      4.46 o
   4   1   7        0.46        0.66      0.81 o
   5   1   7      323.92      357.87      3.70 o
   6   1   7       69.36       78.99      1.99 o
   7   1   7       98.87      119.55      2.56 o
   8   1   7       58.16       79.37      2.30 o
   9   1   7       15.94       21.18      1.57 o
  11   1   7       49.28       55.64      2.54 o
  -6   2   7        2.97        4.06      1.09 o
  -4   2   7      221.10      218.32      3.49 o
  -3   2   7       12.59       11.73      0.97 o
  -2   2   7      255.67      219.46      3.06 o
  -1   2   7        0.76        2.18      0.71 o
   0   2   7       67.19       81.96      1.78 o
   1   2   7       42.10       31.75      1.23 o
   2   2   7       94.27      103.00      1.92 o
   3   2   7      237.98      194.50      2.52 o
   4   2   7      295.85      313.72      3.23 o
   5   2   7        9.02       10.76      0.88 o
   6   2   7        5.61        4.30      0.83 o
   7   2   7       64.70       65.26      1.99 o
   8   2   7        3.73        0.17      1.14 o
   9   2   7      262.12      281.50      4.16 o
  10   2   7       14.61       21.07      1.61 o
  11   2   7        2.78        4.58      1.14 o
  -6   3   7       17.53       21.45      1.66 o
  -5   3   7       29.21       23.23      1.64 o
  -4   3   7      117.68      116.27      2.71 o
  -3   3   7       12.21       16.29      1.19 o
  -2   3   7        0.17        1.09      0.90 o
  -1   3   7      176.92      174.17      2.66 o
   0   3   7        6.33        6.08      0.74 o
   1   3   7       87.95       63.62      1.57 o
   2   3   7      110.45      139.69      2.16 o
   3   3   7      565.48      533.21      4.06 o
   4   3   7       26.85       25.89      1.19 o
   5   3   7       36.84       48.73      1.50 o
   6   3   7        5.48        0.83      0.90 o
   7   3   7      192.11      201.84      3.06 o
   8   3   7       75.23       88.80      2.28 o
   9   3   7       77.75       92.15      2.47 o
  10   3   7        8.01        7.29      1.12 o
  11   3   7      162.02      198.78      3.89 o
  -5   4   7       64.38       78.32      2.54 o
  -4   4   7       76.81       83.52      2.42 o
  -3   4   7       33.78       37.78      1.69 o
  -1   4   7       32.47       24.44      1.33 o
   1   4   7      167.79      188.02      2.61 o
   3   4   7       88.69       76.23      1.69 o
   4   4   7        9.34       13.39      0.90 o
   5   4   7      270.11      272.99      3.06 o
   6   4   7        0.11        0.64      0.85 o
   7   4   7      201.92      247.75      3.25 o
   8   4   7        4.08        6.15      0.95 o
   9   4   7        6.34        5.60      0.97 o
  10   4   7        2.56        3.13      1.04 o
  11   4   7      145.43      141.66      3.28 o
  12   4   7        2.00        2.45      1.16 o
  -5   5   7        4.46        2.56      1.38 o
  -4   5   7       21.32       31.56      1.78 o
  -3   5   7       14.73       18.17      1.42 o
  -2   5   7       14.11       10.54      1.04 o
  -1   5   7       10.53       11.40      0.95 o
   0   5   7        7.87       11.35      1.00 o
   1   5   7       85.89       81.72      1.90 o
   2   5   7       16.34       14.49      1.07 o
   3   5   7       69.47       91.67      1.90 o
   4   5   7       16.58       10.81      0.95 o
   5   5   7       92.40       80.65      1.83 o
   6   5   7       25.29       31.63      1.35 o
   7   5   7       24.33       28.02      1.40 o
   8   5   7        2.51        6.20      0.93 o
   9   5   7       27.26       38.38      1.69 o
  10   5   7       36.11       37.33      1.80 o
  11   5   7       26.86       29.66      1.76 o
  12   5   7      105.48       89.94      2.75 o
  -4   6   7       36.81       43.29      2.09 o
  -3   6   7        5.52        6.03      1.09 o
  -2   6   7        5.49        6.39      1.00 o
  -1   6   7       84.31       79.32      2.18 o
   0   6   7        8.08        5.32      0.88 o
   1   6   7       21.47       20.28      1.26 o
   2   6   7      285.80      255.80      3.25 o
   3   6   7        4.85        4.63      0.78 o
   4   6   7      177.80      197.85      2.80 o
   5   6   7       25.15       33.25      1.40 o
   6   6   7        2.57        4.18      0.83 o
   7   6   7      104.41       91.58      2.14 o
   8   6   7        0.01        0.05      1.04 o
   9   6   7      123.14      127.96      2.66 o
  10   6   7        5.44        5.03      1.02 o
  11   6   7      143.92      134.13      3.06 o
  12   6   7        5.90        4.18      1.14 o
  -3   7   7        6.91        8.36      1.19 o
  -2   7   7      102.90      101.95      2.73 o
  -1   7   7       10.32        9.76      1.04 o
   0   7   7       11.75        7.53      0.97 o
   2   7   7        1.15        1.90      1.02 o
   3   7   7      415.03      376.89      4.04 o
   5   7   7      191.34      178.19      2.83 o
   6   7   7        6.42        3.66      0.88 o
   7   7   7       17.28       20.28      1.38 o
   9   7   7      491.48      491.98      5.20 o
  10   7   7      105.68      101.08      2.56 o
  11   7   7       11.25       13.44      1.21 o
  -2   8   7        0.02        0.38      1.16 o
  -1   8   7       14.90       17.46      1.31 o
   1   8   7       18.10       15.03      1.19 o
   2   8   7      122.63      121.12      2.61 o
   3   8   7        6.82        5.87      0.93 o
   4   8   7        9.01        8.76      0.95 o
   5   8   7      227.05      199.32      3.16 o
   6   8   7        8.28       13.04      1.04 o
   7   8   7       16.26       13.68      1.26 o
   8   8   7       99.06      111.10      2.56 o
   9   8   7      521.65      542.64      5.65 o
  10   8   7        6.63        7.88      1.16 o
  11   8   7       72.73       80.82      2.52 o
  12   8   7        9.52       11.76      1.23 o
  -1   9   7       34.61       42.30      2.11 o
   0   9   7        3.95        4.51      1.07 o
   1   9   7      124.61      144.49      3.11 o
   3   9   7        8.18        8.45      1.04 o
   5   9   7        1.30        1.42      1.02 o
   6   9   7       27.46       28.97      1.64 o
   7   9   7       23.07       17.74      1.31 o
   8   9   7       36.36       30.97      1.73 o
   9   9   7       12.23       16.13      1.33 o
  10   9   7       28.63       36.81      1.92 o
  11   9   7       49.80       49.28      2.18 o
  12   9   7        2.27        5.34      1.21 o
   0  10   7       50.43       60.77      2.47 o
   1  10   7        9.02        9.19      1.21 o
   2  10   7       14.92       17.62      1.45 o
   4  10   7        5.03        0.33      1.16 o
   5  10   7        3.75        4.61      0.97 o
   6  10   7        3.35        3.37      1.00 o
   7  10   7      107.66       97.04      2.71 o
   8  10   7       11.24       11.54      1.26 o
   9  10   7       49.81       59.21      2.28 o
  10  10   7       27.67       29.19      1.90 o
  11  10   7       27.96       30.66      1.95 o
   1  11   7        3.30        4.49      1.19 o
   3  11   7        2.44        1.45      1.19 o
   5  11   7        2.91        6.93      1.14 o
   6  11   7       12.94       11.71      1.19 o
   7  11   7       84.25       75.66      2.56 o
   8  11   7      100.10      104.26      2.92 o
   9  11   7        0.43        1.64      1.33 o
  10  11   7       57.27       56.14      2.42 o
  11  11   7       13.47       17.48      1.52 o
   4  12   7       57.64       58.18      2.40 o
   5  12   7        0.05        1.92      1.26 o
   6  12   7        5.35        4.96      1.16 o
   7  12   7       67.13       62.67      2.52 o
   8  12   7       11.94        7.08      1.31 o
   9  12   7       46.40       43.29      2.21 o
  -2  -7   8       27.87       25.70      1.85 o
  -1  -7   8      166.09      161.56      3.63 o
   0  -7   8        1.66        1.54      1.31 o
   1  -7   8       19.27       20.69      1.54 o
  -5  -6   8       21.70       20.54      1.66 o
  -4  -6   8        0.06        2.56      1.02 o
  -3  -6   8       62.38       70.15      2.45 o
  -2  -6   8       51.76       56.69      2.23 o
  -1  -6   8        2.21        3.44      1.02 o
   0  -6   8       24.58       24.91      1.69 o
   1  -6   8       20.36       19.45      1.40 o
   2  -6   8       18.84       16.05      1.35 o
   3  -6   8       33.24       43.32      2.14 o
  -6  -5   8        1.97        1.19      1.21 o
  -5  -5   8       14.38       16.96      1.52 o
  -4  -5   8       27.96       26.46      1.78 o
  -3  -5   8       40.42       35.41      1.88 o
  -2  -5   8        4.09        4.49      1.02 o
  -1  -5   8       60.15       64.83      2.23 o
   0  -5   8        8.26        8.05      1.12 o
   1  -5   8       54.96       55.74      2.09 o
   2  -5   8       29.97       29.76      1.78 o
   3  -5   8       11.49       12.18      1.21 o
   4  -5   8        2.20        1.42      1.02 o
   5  -5   8       30.29       34.67      2.09 o
  -6  -4   8        2.12        3.40      1.00 o
  -5  -4   8       83.13       82.08      2.54 o
  -4  -4   8       12.53        7.65      1.14 o
  -3  -4   8      117.39      122.64      2.85 o
  -2  -4   8       35.69       32.04      1.71 o
   0  -4   8        5.99        6.82      0.97 o
   1  -4   8       60.29       53.48      1.97 o
   3  -4   8      189.02      191.34      3.56 o
   5  -4   8        0.54        2.68      1.02 o
   6  -4   8        4.08        5.06      1.12 o
  -6  -3   8       22.66       22.37      1.76 o
  -5  -3   8       66.39       67.85      2.33 o
  -4  -3   8       30.16       34.51      1.76 o
  -3  -3   8      170.30      155.44      3.04 o
  -2  -3   8       13.86       10.71      1.00 o
  -1  -3   8        5.75        6.55      0.90 o
   0  -3   8        9.17        6.72      0.93 o
   1  -3   8        6.87        9.83      0.95 o
   2  -3   8       56.31       58.64      2.02 o
   4  -3   8        0.51        0.40      1.09 o
   5  -3   8       74.36       83.24      2.47 o
   6  -3   8       75.40       91.65      2.75 o
   7  -3   8       55.23       62.22      2.42 o
  -5  -2   8       93.29      103.43      2.73 o
  -4  -2   8       60.94       70.63      2.23 o
  -3  -2   8       23.18       27.29      1.52 o
  -2  -2   8       49.53       45.41      1.76 o
  -1  -2   8       33.63       28.12      1.42 o
   0  -2   8       21.15       19.85      1.28 o
   1  -2   8       48.43       62.46      1.88 o
   2  -2   8       48.04       37.19      1.57 o
   3  -2   8        1.75        2.02      1.02 o
   4  -2   8        8.19       10.24      1.02 o
   5  -2   8       94.72       86.26      2.42 o
   6  -2   8        2.60        2.21      1.00 o
   8  -2   8        5.18        5.75      1.16 o
  -6  -1   8       19.24       26.41      1.71 o
  -5  -1   8       81.97       81.91      2.42 o
  -4  -1   8        0.40        1.73      1.04 o
  -3  -1   8       76.21       86.87      2.28 o
  -2  -1   8        5.00        1.35      1.00 o
  -1  -1   8       10.65       10.21      0.97 o
   0  -1   8       81.78       83.79      2.07 o
   1  -1   8      221.83      214.14      3.04 o
   2  -1   8        0.33        2.11      0.78 o
   3  -1   8       53.42       69.70      1.92 o
   4  -1   8       22.62       25.34      1.35 o
   5  -1   8      130.78      143.13      2.83 o
   6  -1   8       85.09       73.98      2.28 o
   7  -1   8       51.43       51.96      2.07 o
   8  -1   8       16.43       17.31      1.47 o
   9  -1   8        0.32        0.31      1.33 o
  -6   0   8       23.98       28.66      1.85 o
  -5   0   8        5.97        4.44      1.04 o
  -4   0   8      180.64      184.22      3.32 o
  -3   0   8        7.80        8.83      0.95 o
  -2   0   8       84.71       81.81      2.09 o
  -1   0   8      131.74      138.60      2.54 o
   0   0   8        6.80        9.57      0.88 o
   1   0   8      181.09      160.14      2.61 o
   2   0   8      126.58      116.32      2.28 o
   3   0   8       26.27       31.66      1.42 o
   4   0   8        2.37        5.13      0.83 o
   5   0   8      230.01      216.42      3.25 o
   6   0   8        9.68        3.92      0.93 o
   7   0   8       42.70       46.24      1.88 o
   8   0   8      108.76      102.00      2.78 o
   9   0   8        0.28        1.19      1.21 o
  10   0   8        5.76        7.03      1.26 o
  -6   1   8       18.13       16.27      1.35 o
  -5   1   8       68.22       68.35      2.33 o
  -4   1   8        9.72       10.81      1.04 o
  -3   1   8       73.68       78.94      2.16 o
  -2   1   8       70.94       62.91      1.92 o
  -1   1   8      104.73       87.16      2.07 o
   0   1   8       32.45       19.83      1.23 o
   1   1   8        4.80        2.40      0.71 o
   2   1   8       16.25       17.29      1.12 o
   3   1   8     1905.21     1902.35      8.62 o
   4   1   8      593.52      620.58      4.94 o
   5   1   8       26.23       23.13      1.35 o
   6   1   8        0.98        1.47      1.02 o
   7   1   8       59.26       52.67      1.88 o
   8   1   8        0.06        1.83      0.93 o
  10   1   8        4.33        1.47      1.35 o
  -6   2   8       38.91       53.01      2.33 o
  -5   2   8        0.02        2.23      1.00 o
  -4   2   8       42.77       37.52      1.78 o
  -3   2   8        5.58        2.28      0.85 o
  -2   2   8        8.07        7.43      0.88 o
  -1   2   8      166.15      173.65      2.80 o
   0   2   8      158.96      191.39      2.80 o
   1   2   8        6.98       15.94      1.09 o
   2   2   8       16.23        9.90      0.83 o
   3   2   8     1749.18     1620.27      7.74 o
   4   2   8       56.82       51.13      1.61 o
   5   2   8      366.95      419.45      4.13 o
   6   2   8        7.31       11.61      0.95 o
   7   2   8       10.62       12.90      1.09 o
   8   2   8       31.32       31.06      1.66 o
   9   2   8        4.40        0.14      1.23 o
  11   2   8        6.88        9.10      1.31 o
  -5   3   8       49.33       56.19      2.28 o
  -4   3   8       45.06       58.16      2.14 o
  -3   3   8        1.68        3.59      0.90 o
  -2   3   8       56.48       48.00      1.76 o
  -1   3   8        6.86        5.37      0.85 o
   0   3   8       75.88       84.07      1.99 o
   1   3   8      287.27      339.11      3.61 o
   2   3   8      131.57      133.37      2.30 o
   3   3   8       32.15       36.31      1.42 o
   4   3   8      722.97      683.40      5.03 o
   5   3   8      235.64      246.25      3.13 o
   6   3   8       40.91       48.42      1.64 o
   7   3   8      282.38      280.81      3.66 o
   8   3   8      277.32      314.03      4.08 o
   9   3   8        0.83        0.19      1.09 o
  10   3   8       26.02       36.98      2.02 o
  -5   4   8       10.37       10.69      1.31 o
  -4   4   8        6.01        7.53      1.09 o
  -3   4   8        0.30        0.64      1.14 o
  -2   4   8       20.24       16.10      1.33 o
  -1   4   8       12.25        7.53      0.90 o
   0   4   8      127.95      130.31      2.49 o
   1   4   8      825.26      800.55      5.68 o
   2   4   8       24.18       27.76      1.33 o
   3   4   8      512.51      510.65      4.32 o
   4   4   8       52.28       76.99      1.88 o
   5   4   8       91.60       99.03      2.09 o
   6   4   8      135.18      126.63      2.37 o
   7   4   8      139.64      150.83      2.68 o
   8   4   8       77.44       91.55      2.35 o
   9   4   8        8.78       10.09      1.12 o
  10   4   8       57.75       60.42      2.26 o
  11   4   8      135.93      130.29      3.28 o
  -4   5   8       21.41       27.38      1.80 o
  -3   5   8        7.50        8.53      1.09 o
  -2   5   8        9.02       10.71      1.09 o
   0   5   8       10.55        4.96      0.88 o
   1   5   8      224.75      228.58      3.18 o
   2   5   8     1049.83     1021.65      6.44 o
   3   5   8      128.59      121.43      2.28 o
   4   5   8      112.74      109.91      2.21 o
   5   5   8        4.16        1.42      0.90 o
   6   5   8        1.15        4.20      0.83 o
   7   5   8        2.03        0.59      0.95 o
   8   5   8       29.32       32.87      1.57 o
   9   5   8       11.80       10.43      1.12 o
  10   5   8      107.72      121.14      3.02 o
  11   5   8      177.67      197.71      3.82 o
  12   5   8       54.65       64.74      2.52 o
  -3   6   8        6.23        9.45      1.21 o
  -2   6   8      112.36      121.00      2.90 o
  -1   6   8       38.30       41.06      1.88 o
   0   6   8        0.87        0.69      0.93 o
   1   6   8      300.45      272.00      3.63 o
   2   6   8        1.83        4.44      0.85 o
   3   6   8      115.25      101.22      2.21 o
   4   6   8        3.36        3.75      0.83 o
   5   6   8        1.34        0.52      0.95 o
   6   6   8       12.21        8.00      0.93 o
   7   6   8       20.39       14.91      1.09 o
   8   6   8      121.99      131.02      2.66 o
   9   6   8      225.09      232.38      3.61 o
  10   6   8      193.94      232.19      3.85 o
  11   6   8        3.82        7.43      1.09 o
  12   6   8       27.09       30.30      1.92 o
  -3   7   8       10.70       10.19      1.26 o
  -2   7   8       11.26        9.62      1.19 o
  -1   7   8        6.58        8.34      1.07 o
   0   7   8       61.93       77.97      2.28 o
   1   7   8       10.65       18.71      1.35 o
   2   7   8       36.15       25.72      1.50 o
   3   7   8      571.33      531.78      4.99 o
   4   7   8       45.23       48.09      1.71 o
   5   7   8        9.92       10.97      1.00 o
   6   7   8       70.33       66.24      1.95 o
   8   7   8       99.99       88.37      2.37 o
   9   7   8      374.15      390.95      4.73 o
  10   7   8       69.11       59.37      2.23 o
  11   7   8      244.66      261.31      4.25 o
  12   7   8        5.69        6.44      1.12 o
  -2   8   8        6.54        5.32      1.16 o
  -1   8   8        6.37       11.38      1.23 o
   0   8   8        6.22        8.72      1.14 o
   1   8   8        2.39        4.06      0.95 o
   2   8   8       88.29       76.99      2.21 o
   3   8   8        0.37        1.73      1.00 o
   4   8   8        6.43        5.03      0.90 o
   5   8   8       65.11       63.08      1.95 o
   6   8   8        3.19        5.46      0.93 o
   7   8   8       81.11       90.08      2.35 o
   8   8   8      141.85      148.57      2.99 o
   9   8   8        6.89        9.48      1.19 o
  10   8   8      204.61      216.40      3.87 o
  11   8   8      126.22      129.64      3.16 o
  12   8   8       64.57       63.48      2.45 o
  -1   9   8        9.38        9.55      1.31 o
   0   9   8       39.92       44.62      2.14 o
   2   9   8        1.20        3.44      0.97 o
   3   9   8      134.49      124.14      2.85 o
   5   9   8        0.11        1.40      1.04 o
   6   9   8       44.99       48.45      1.90 o
   7   9   8       86.16       88.80      2.47 o
   8   9   8      191.81      187.35      3.44 o
   9   9   8      406.73      394.66      5.03 o
  10   9   8       24.90       33.01      1.85 o
  11   9   8       20.92       19.95      1.59 o
  12   9   8       61.82       61.89      2.49 o
   1  10   8        2.57        0.17      1.33 o
   2  10   8        1.02        3.82      1.00 o
   4  10   8        8.57       12.23      1.19 o
   5  10   8       71.03       63.50      2.26 o
   6  10   8       98.32       86.45      2.54 o
   7  10   8       13.04       13.70      1.23 o
   8  10   8       92.16       91.36      2.73 o
   9  10   8       60.60       62.93      2.35 o
  10  10   8        0.52        1.47      1.33 o
  11  10   8       38.02       42.06      2.23 o
   2  11   8       17.61       18.36      1.52 o
   4  11   8        1.87        1.78      1.31 o
   5  11   8        5.08        2.14      1.07 o
   7  11   8       45.43       43.18      2.07 o
   9  11   8       49.03       53.03      2.30 o
  10  11   8       19.52       18.10      1.52 o
   4  12   8        3.42        5.84      1.16 o
   5  12   8        5.47        6.48      1.26 o
   6  12   8        3.69        1.97      1.40 o
   7  12   8        1.47        1.47      1.28 o
   8  12   8        8.20        6.44      1.31 o
   9  12   8       33.54       34.96      2.23 o
  -3  -6   9        0.25        1.21      1.23 o
  -2  -6   9        2.02        2.18      1.26 o
  -1  -6   9       60.53       56.74      2.40 o
   0  -6   9       13.87       10.69      1.31 o
   1  -6   9       44.32       50.73      2.33 o
  -4  -5   9        0.93        1.38      1.02 o
  -3  -5   9       99.22      107.68      2.97 o
  -2  -5   9      127.37      135.11      3.25 o
  -1  -5   9       43.78       46.79      2.07 o
   0  -5   9       13.32       13.47      1.23 o
   1  -5   9      101.76       92.60      2.71 o
   2  -5   9        0.47        0.90      1.07 o
   3  -5   9       11.66       19.14      1.57 o
   4  -5   9        6.11       11.33      1.28 o
  -5  -4   9       27.40       29.64      1.92 o
  -4  -4   9        1.91        2.30      1.19 o
  -3  -4   9      404.11      414.44      5.30 o
  -2  -4   9       41.16       36.50      1.85 o
  -1  -4   9      174.37      169.33      3.37 o
   0  -4   9       60.57       69.44      2.30 o
   1  -4   9        3.35        1.33      1.21 o
   2  -4   9       68.66       63.91      2.30 o
   3  -4   9       15.30       16.62      1.38 o
   4  -4   9        1.18        0.81      1.23 o
   5  -4   9       10.39       11.26      1.28 o
  -5  -3   9       36.42       39.64      2.02 o
  -4  -3   9       83.31       93.90      2.71 o
  -3  -3   9        0.02        1.33      1.14 o
  -2  -3   9      118.21      117.30      2.83 o
  -1  -3   9      157.48      149.64      3.09 o
   0  -3   9        4.64        6.29      0.93 o
   1  -3   9       12.91       10.16      1.07 o
   2  -3   9       16.62       15.34      1.21 o
   4  -3   9       54.80       52.75      2.11 o
  -5  -2   9      177.87      188.38      3.80 o
  -3  -2   9      199.18      198.37      3.59 o
   0  -2   9       87.58       91.81      2.37 o
   1  -2   9       11.66       12.33      1.04 o
   2  -2   9       51.13       51.46      1.90 o
   3  -2   9       16.75       18.05      1.38 o
   4  -2   9       55.54       53.67      2.04 o
   5  -2   9       66.57       68.23      2.28 o
   6  -2   9      141.36      135.42      3.18 o
   7  -2   9        9.71        8.43      1.23 o
  -5  -1   9       46.02       55.03      2.21 o
  -4  -1   9      156.69      171.44      3.44 o
  -3  -1   9       95.05      101.05      2.59 o
  -2  -1   9        1.98        4.56      0.90 o
  -1  -1   9       20.68       16.48      1.21 o
   0  -1   9        0.26        1.02      0.93 o
   1  -1   9        1.84        0.55      0.97 o
   2  -1   9       12.02       17.69      1.28 o
   3  -1   9        4.90        4.96      0.90 o
   4  -1   9       11.60       12.71      1.07 o
   5  -1   9      189.95      180.23      3.23 o
   6  -1   9      126.25      123.09      2.92 o
   7  -1   9       24.21       28.45      1.78 o
   8  -1   9       87.51       94.33      2.90 o
  -5   0   9       79.79       78.85      2.59 o
  -4   0   9       11.90       12.11      1.16 o
  -3   0   9        7.40       10.97      1.07 o
  -2   0   9        8.77        2.83      0.88 o
  -1   0   9        6.99       11.33      1.04 o
   0   0   9       12.71       17.17      1.26 o
   1   0   9        5.35        1.33      0.97 o
   2   0   9      180.53      166.84      2.83 o
   3   0   9       47.97       56.31      1.83 o
   4   0   9      254.28      262.64      3.63 o
   5   0   9       51.75       57.23      1.95 o
   6   0   9       50.31       32.46      1.71 o
   7   0   9      148.32      141.07      3.09 o
   8   0   9        4.23        5.56      1.12 o
  -5   1   9        4.75        8.19      1.14 o
  -4   1   9        0.28        0.62      1.14 o
  -3   1   9      116.34      120.34      2.78 o
  -2   1   9       29.18       29.57      1.61 o
  -1   1   9       31.17       25.13      1.40 o
   0   1   9      203.77      179.00      2.94 o
   1   1   9       35.09       36.10      1.52 o
   2   1   9       24.31       18.45      1.23 o
   3   1   9      803.39      777.92      5.82 o
   4   1   9       12.37       12.75      1.02 o
   5   1   9      369.82      401.12      4.37 o
   6   1   9       21.04       21.04      1.40 o
   8   1   9       75.67       79.32      2.42 o
   9   1   9        4.90        8.07      1.19 o
  10   1   9       17.55       17.55      1.50 o
  -5   2   9        3.60        4.63      1.09 o
  -4   2   9       55.92       54.72      2.23 o
  -3   2   9        6.45        5.58      0.97 o
  -2   2   9       68.69       65.36      2.02 o
  -1   2   9        1.27        2.28      0.81 o
   0   2   9       17.43       15.10      1.14 o
   1   2   9       64.16       59.89      1.80 o
   2   2   9      223.10      189.47      2.90 o
   3   2   9        0.07        0.55      0.90 o
   4   2   9      271.62      251.62      3.35 o
   5   2   9      473.25      497.21      4.75 o
   6   2   9        2.36        2.52      0.85 o
   7   2   9        5.51        4.73      0.93 o
   8   2   9       67.41       69.66      2.28 o
   9   2   9       56.78       59.35      2.28 o
  10   2   9      256.24      296.50      4.82 o
  -4   3   9        4.19        5.79      1.16 o
  -3   3   9       21.10       22.82      1.57 o
  -2   3   9        2.55        5.51      0.93 o
   0   3   9       17.36       24.75      1.40 o
   1   3   9      153.58      153.70      2.71 o
   2   3   9      226.38      220.75      3.11 o
   3   3   9      895.85      779.53      5.70 o
   4   3   9      136.12      103.02      2.23 o
   5   3   9        0.60        0.36      1.02 o
   6   3   9       70.28       79.75      2.11 o
   7   3   9        3.19        6.53      0.95 o
   9   3   9        3.23        5.58      1.07 o
  10   3   9       82.58       90.98      2.78 o
  -4   4   9        7.39        7.22      1.14 o
  -3   4   9        3.97        4.06      1.04 o
  -2   4   9        3.42        2.97      0.93 o
  -1   4   9       70.79       57.92      1.99 o
   0   4   9       61.50       46.07      1.76 o
   1   4   9       28.87       36.98      1.59 o
   2   4   9      174.95      178.71      2.90 o
   3   4   9      169.30      165.51      2.75 o
   4   4   9       90.25      120.17      2.35 o
   5   4   9       64.35       50.06      1.73 o
   6   4   9       52.83       60.44      1.80 o
   7   4   9      102.43       94.73      2.35 o
   8   4   9       22.90       30.33      1.64 o
   9   4   9       16.98       17.19      1.35 o
  10   4   9       32.10       35.91      1.95 o
  11   4   9       32.37       36.79      2.14 o
  -3   5   9        3.30        5.39      1.12 o
  -2   5   9        6.79        5.68      1.04 o
   0   5   9       23.21       22.70      1.40 o
   1   5   9      131.61      119.10      2.54 o
   3   5   9      108.05      102.26      2.28 o
   5   5   9        2.01        1.50      0.90 o
   6   5   9      156.18      170.40      2.90 o
   7   5   9       45.26       34.46      1.61 o
   8   5   9       13.84       16.01      1.26 o
   9   5   9       42.49       57.52      2.04 o
  10   5   9       89.48      109.36      2.87 o
  11   5   9        1.27        2.02      1.12 o
  -3   6   9       11.74       13.85      1.31 o
  -2   6   9       15.76       22.51      1.64 o
  -1   6   9       11.83       12.94      1.16 o
   0   6   9       25.50       20.61      1.47 o
   1   6   9        7.90        6.15      0.95 o
   2   6   9        2.16        1.50      1.00 o
   3   6   9       31.33       36.41      1.61 o
   4   6   9        0.77        3.70      0.83 o
   5   6   9        0.04        1.61      0.95 o
   6   6   9      135.29      135.53      2.71 o
   7   6   9        2.76        3.06      0.85 o
   8   6   9       82.05       89.58      2.33 o
   9   6   9       36.61       41.51      1.83 o
  10   6   9       17.81       21.56      1.64 o
  11   6   9       91.76      102.26      3.02 o
  12   6   9       49.33       45.03      2.30 o
  -2   7   9        2.62        0.62      1.33 o
  -1   7   9        0.59        1.00      0.97 o
   0   7   9       11.67       10.43      1.12 o
   1   7   9       68.73       59.87      2.09 o
   2   7   9       29.50       26.72      1.54 o
   3   7   9       11.24        9.12      1.00 o
   4   7   9        0.08        2.90      0.83 o
   5   7   9        5.35        7.88      0.95 o
   6   7   9       12.26        9.17      1.02 o
   7   7   9       15.82       14.18      1.16 o
   8   7   9       93.07       74.10      2.23 o
   9   7   9       18.35       13.99      1.19 o
  10   7   9      252.32      253.50      4.08 o
  11   7   9       72.22       70.91      2.59 o
  -1   8   9       19.57       27.98      1.83 o
   0   8   9       22.86       25.41      1.73 o
   1   8   9        0.63        2.59      0.93 o
   2   8   9        7.49       11.87      1.12 o
   3   8   9       67.03       50.06      1.95 o
   4   8   9       35.23       35.43      1.64 o
   5   8   9       12.68       14.70      1.16 o
   6   8   9        3.99        3.89      0.90 o
   7   8   9        1.29        1.99      1.14 o
   8   8   9       31.71       29.78      1.66 o
  10   8   9       91.67      100.08      2.78 o
   0   9   9        3.98        5.49      1.21 o
   1   9   9       10.59        9.67      1.21 o
   3   9   9       34.18       32.25      1.76 o
   4   9   9        0.94        0.55      1.12 o
   5   9   9       11.84        9.93      1.09 o
   6   9   9        3.42        3.70      0.97 o
   7   9   9       32.70       36.38      1.80 o
   8   9   9      119.34      115.02      2.87 o
   9   9   9        0.15        0.45      1.21 o
  10   9   9       43.32       43.48      2.18 o
   1  10   9       24.31       29.71      1.95 o
   2  10   9       24.06       23.37      1.78 o
   4  10   9       43.69       42.96      2.02 o
   5  10   9        9.71       12.28      1.21 o
   6  10   9       68.35       65.69      2.33 o
   9  10   9       12.18       11.02      1.35 o
  10  10   9      106.03       98.08      2.94 o
  11  10   9       11.85        9.19      1.38 o
   3  11   9       22.96       27.10      1.88 o
   5  11   9        8.83       12.11      1.31 o
   6  11   9       16.36       18.14      1.40 o
   7  11   9       16.23       16.41      1.38 o
   8  11   9      127.44      119.41      3.13 o
   9  11   9       24.62       22.97      1.88 o
   6  12   9        1.91        1.52      1.45 o
   7  12   9        6.77        6.77      1.26 o
   8  12   9       79.99       68.80      2.71 o
  -1  -5  10       11.49       11.52      1.31 o
   1  -5  10        0.01        0.38      1.23 o
  -3  -4  10        6.08        6.55      1.19 o
  -1  -4  10       55.22       58.47      2.30 o
   0  -4  10        1.26        0.21      1.21 o
   1  -4  10       48.25       49.42      2.14 o
   2  -4  10       35.43       35.98      1.97 o
   3  -4  10       28.34       23.99      1.78 o
   4  -4  10       73.03       90.84      2.90 o
  -4  -3  10       21.39       20.92      1.71 o
  -3  -3  10       94.13       96.30      2.83 o
  -2  -3  10       24.39       24.53      1.69 o
  -1  -3  10       12.91       14.77      1.26 o
   0  -3  10       37.05       41.89      2.02 o
   1  -3  10        0.77        0.83      1.19 o
   2  -3  10        6.67        5.41      1.09 o
   4  -3  10       76.36       73.17      2.52 o
   5  -3  10       18.59       18.76      1.52 o
  -4  -2  10       29.93       36.48      1.97 o
  -3  -2  10       15.57       19.71      1.52 o
  -2  -2  10        1.22        2.16      1.02 o
  -1  -2  10       67.38       63.91      2.18 o
   0  -2  10       19.34       17.95      1.28 o
   1  -2  10        8.66        4.68      1.00 o
   2  -2  10       16.04       21.75      1.52 o
   3  -2  10       19.91       21.33      1.50 o
   4  -2  10        5.99        4.30      1.02 o
   6  -2  10        9.37        9.69      1.21 o
   7  -2  10       22.34       20.31      1.69 o
  -4  -1  10        1.02        2.07      1.04 o
  -3  -1  10       56.66       66.26      2.35 o
  -2  -1  10        2.78        3.73      0.97 o
  -1  -1  10       19.43       18.41      1.28 o
   0  -1  10        6.48        6.91      1.02 o
   2  -1  10        4.97        4.46      0.93 o
   3  -1  10       30.78       33.46      1.69 o
   4  -1  10       11.60        9.10      1.09 o
   5  -1  10       14.80       13.47      1.19 o
   6  -1  10        3.82        6.74      1.14 o
   7  -1  10        3.89        1.76      1.33 o
   8  -1  10        3.76        5.01      1.19 o
  -4   0  10       24.17       29.97      1.85 o
  -3   0  10       11.81       13.85      1.26 o
  -2   0  10        1.44        2.45      0.93 o
  -1   0  10       25.27       21.45      1.52 o
   0   0  10        1.15        1.92      1.02 o
   1   0  10        6.87        8.19      0.95 o
   2   0  10       95.18       99.25      2.42 o
   3   0  10        2.48        1.28      0.88 o
   4   0  10       39.98       41.61      1.83 o
   5   0  10        7.05        3.56      0.97 o
   6   0  10       30.33       22.02      1.57 o
   8   0  10       12.75       14.77      1.35 o
  -4   1  10       28.42       26.81      1.76 o
  -2   1  10        2.15        3.25      0.97 o
  -1   1  10       21.71       24.84      1.52 o
   1   1  10       91.55       69.39      2.14 o
   2   1  10       40.47       27.62      1.47 o
   3   1  10       19.17       27.05      1.54 o
   4   1  10      102.81      121.83      2.64 o
   5   1  10        5.95        8.43      1.00 o
   6   1  10        0.67        1.38      1.09 o
   7   1  10        0.26        1.54      1.16 o
   8   1  10        5.81        7.03      1.09 o
   9   1  10        0.02        1.71      1.12 o
  -4   2  10        4.38        6.67      1.16 o
  -3   2  10       68.96       61.94      2.33 o
  -2   2  10        0.40        2.64      0.90 o
  -1   2  10       19.56       22.25      1.47 o
   0   2  10        0.01        1.83      0.85 o
   2   2  10       99.24       86.64      2.23 o
   4   2  10       50.93       48.04      1.76 o
   5   2  10        5.90        5.79      0.90 o
   6   2  10       62.76       76.04      2.18 o
   7   2  10        0.35        0.83      1.12 o
   8   2  10       17.32       18.36      1.35 o
   9   2  10        0.95        1.71      1.31 o
  10   2  10       16.82       18.29      1.59 o
  -4   3  10        8.77       11.76      1.28 o
  -3   3  10       37.34       40.94      2.07 o
  -2   3  10        0.99        2.11      1.07 o
  -1   3  10       38.46       32.61      1.71 o
   0   3  10        1.16        0.69      0.97 o
   1   3  10       45.64       46.93      1.80 o
   2   3  10      294.17      277.84      3.73 o
   3   3  10        1.76        1.88      1.02 o
   4   3  10      172.52      136.20      2.68 o
   5   3  10        1.03        1.31      0.97 o
   6   3  10        5.99        3.44      0.88 o
   7   3  10       53.80       56.93      2.04 o
   8   3  10      112.71      123.64      2.90 o
   9   3  10       28.49       28.47      1.80 o
  10   3  10      124.95      123.90      3.25 o
  -3   4  10       17.83       19.71      1.64 o
  -2   4  10       21.24       21.14      1.61 o
  -1   4  10        0.64        1.26      0.90 o
   0   4  10      108.50      101.81      2.56 o
   1   4  10       41.33       44.74      1.83 o
   2   4  10       14.36       12.56      1.02 o
   3   4  10       69.22       63.01      1.97 o
   4   4  10      386.16      357.30      4.16 o
   5   4  10       10.42        7.10      0.95 o
   6   4  10       34.42       37.67      1.64 o
   7   4  10       34.29       50.70      1.88 o
   8   4  10       14.54       15.10      1.38 o
   9   4  10       26.83       32.23      1.83 o
  10   4  10       21.50       20.66      1.57 o
  11   4  10        1.85        3.18      1.21 o
  -3   5  10       20.39       27.31      1.92 o
  -2   5  10        3.70        1.64      1.21 o
  -1   5  10       25.01       23.75      1.64 o
   0   5  10       93.79       87.21      2.47 o
   1   5  10        0.22        0.36      1.04 o
   2   5  10      352.51      370.32      4.42 o
   3   5  10      128.24      143.32      2.85 o
   4   5  10        2.81        3.23      0.83 o
   5   5  10       30.41       25.91      1.45 o
   6   5  10       32.14       25.32      1.47 o
   7   5  10       56.30       54.36      1.95 o
   8   5  10      269.47      289.12      4.16 o
   9   5  10       11.06       11.52      1.19 o
  10   5  10        5.23        7.17      1.19 o
  -2   6  10        3.08        7.01      1.21 o
  -1   6  10       42.96       52.03      2.18 o
   1   6  10       59.91       46.48      1.90 o
   2   6  10      281.21      242.14      3.70 o
   3   6  10        6.69        7.55      1.00 o
   4   6  10      168.45      186.38      3.18 o
   5   6  10       10.09        9.88      1.00 o
   6   6  10        9.72        8.57      1.02 o
   7   6  10        1.97        1.09      1.04 o
   8   6  10        3.14        4.75      0.97 o
   9   6  10        5.68        5.72      1.04 o
  10   6  10       74.28       93.36      2.75 o
   0   7  10        2.27        4.61      1.02 o
   1   7  10       67.63       62.22      2.28 o
   2   7  10        5.34        5.79      1.02 o
   3   7  10       74.20       55.24      1.97 o
   4   7  10        0.40        0.88      1.04 o
   5   7  10       14.37       16.93      1.33 o
   6   7  10        3.70        1.99      1.16 o
   7   7  10        0.03        1.35      0.90 o
   8   7  10      151.24      134.73      2.97 o
   9   7  10       61.60       58.02      2.14 o
  10   7  10       38.69       34.93      1.95 o
  11   7  10        4.89        5.91      1.19 o
   0   8  10        2.69        3.47      1.07 o
   1   8  10       20.21       19.64      1.50 o
   2   8  10       80.89       65.67      2.33 o
   3   8  10        0.60        1.19      1.12 o
   4   8  10       36.77       29.40      1.66 o
   5   8  10       19.75       24.46      1.54 o
   6   8  10       14.38       10.28      1.12 o
   7   8  10        6.19        8.03      1.07 o
   8   8  10       59.01       47.71      2.07 o
   9   8  10        0.00        1.21      1.21 o
  10   8  10      329.25      302.63      4.63 o
  11   8  10       18.77       21.54      1.78 o
   1   9  10       51.73       58.90      2.42 o
   2   9  10        0.00        2.04      1.21 o
   3   9  10        0.07        1.09      1.16 o
   5   9  10       12.51       11.68      1.21 o
   6   9  10       97.93      102.14      2.71 o
   7   9  10      114.92      128.15      3.02 o
   8   9  10       49.38       44.10      1.99 o
   9   9  10       18.60       16.72      1.35 o
  10   9  10      355.91      310.30      4.82 o
  11   9  10        0.11        2.21      1.16 o
   2  10  10       33.29       37.90      2.16 o
   3  10  10        0.59        0.52      1.33 o
   4  10  10        9.71        9.93      1.21 o
   7  10  10        1.26        2.11      1.04 o
   8  10  10      109.83      113.66      3.04 o
   9  10  10       14.18       16.29      1.40 o
   4  11  10        0.15        0.69      1.28 o
   6  11  10        4.80        2.02      1.28 o
   7  11  10       40.32       39.21      2.16 o
   8  11  10      185.91      176.91      3.82 o
   9  11  10        6.21        5.25      1.31 o
  -2  -3  11        8.27        2.73      1.42 o
  -1  -3  11        0.00        0.55      1.21 o
   0  -3  11        4.77        4.27      1.09 o
   1  -3  11       52.41       54.84      2.30 o
   2  -3  11      247.74      248.13      4.42 o
   4  -3  11      124.41      120.88      3.32 o
  -2  -2  11       83.18       81.55      2.66 o
  -1  -2  11       11.91       10.83      1.21 o
   0  -2  11       57.05       59.28      2.23 o
   1  -2  11      128.70      132.02      3.13 o
   2  -2  11       18.42       20.73      1.59 o
   3  -2  11       45.64       46.88      2.09 o
   4  -2  11       51.13       48.71      2.14 o
   5  -2  11        6.21        6.91      1.19 o
  -3  -1  11       38.79       53.89      2.28 o
  -2  -1  11       19.04       20.14      1.47 o
  -1  -1  11       51.59       45.74      2.02 o
   0  -1  11      132.73      118.72      2.94 o
   1  -1  11       12.32       12.02      1.14 o
   2  -1  11      225.23      235.94      3.97 o
   3  -1  11       68.20       79.15      2.47 o
   4  -1  11        2.70        1.88      1.19 o
   5  -1  11        4.43        7.53      1.14 o
   7  -1  11        0.87        2.09      1.09 o
  -3   0  11        1.63        1.76      1.31 o
  -2   0  11       56.47       61.77      2.37 o
  -1   0  11       41.24       51.56      2.09 o
   0   0  11       14.64       16.93      1.40 o
   1   0  11       32.56       24.96      1.59 o
   2   0  11       15.20        9.26      1.12 o
   3   0  11        7.25        6.15      1.00 o
   4   0  11       26.98       40.42      1.85 o
   5   0  11        1.80        1.97      1.00 o
   6   0  11       24.08       21.52      1.47 o
   7   0  11        0.04        1.00      1.19 o
   8   0  11        8.56       11.52      1.31 o
  -3   1  11       15.65       16.51      1.38 o
  -2   1  11        0.00        1.12      1.16 o
  -1   1  11        3.38        6.29      1.02 o
   0   1  11       10.94       11.76      1.16 o
   1   1  11       43.09       38.83      1.78 o
   2   1  11       30.23       27.81      1.52 o
   3   1  11       23.23       24.01      1.50 o
   4   1  11       27.19       29.50      1.64 o
   5   1  11       27.15       27.71      1.61 o
   6   1  11       19.51       20.64      1.47 o
   7   1  11        0.03        0.12      1.16 o
   8   1  11       62.73       68.52      2.54 o
  -3   2  11        1.00        3.11      1.07 o
  -2   2  11        3.64        3.73      1.02 o
  -1   2  11       20.74       25.65      1.66 o
   0   2  11        0.57        1.71      1.12 o
   1   2  11        1.15        2.07      1.04 o
   2   2  11        7.63        6.01      0.95 o
   3   2  11        6.79        4.11      0.93 o
   4   2  11      118.32      113.85      2.68 o
   5   2  11        5.67        9.40      1.07 o
   6   2  11       26.09       31.94      1.69 o
   7   2  11        8.42       10.57      1.16 o
   8   2  11      144.19      144.63      3.35 o
   9   2  11        1.20        3.66      1.09 o
  -2   3  11        0.08        2.14      1.00 o
  -1   3  11        7.69        7.24      1.09 o
   0   3  11       26.24       30.64      1.73 o
   1   3  11       70.99       85.23      2.37 o
   2   3  11       99.99       94.19      2.52 o
   3   3  11       33.51       36.50      1.69 o
   4   3  11      266.59      226.52      3.56 o
   5   3  11       33.08       33.65      1.69 o
   6   3  11       46.14       52.48      1.99 o
   7   3  11       82.64       87.94      2.54 o
   8   3  11        1.35        2.45      1.31 o
   9   3  11      176.53      179.66      3.75 o
  10   3  11       46.70       40.92      2.21 o
  -2   4  11        7.13        7.88      1.19 o
  -1   4  11        2.25        0.81      1.16 o
   2   4  11       20.25       27.86      1.61 o
   3   4  11        1.54        0.83      1.07 o
   4   4  11        0.13        1.95      1.04 o
   6   4  11       86.08       82.27      2.37 o
   8   4  11        1.47        6.22      1.07 o
   9   4  11       49.82       50.16      2.18 o
  10   4  11        9.73        7.48      1.28 o
  -1   5  11        0.03        1.66      1.00 o
   0   5  11       10.34       12.09      1.16 o
   1   5  11       34.45       28.66      1.69 o
   2   5  11      187.08      173.30      3.28 o
   3   5  11        1.04        1.47      1.12 o
   4   5  11       13.68       14.18      1.16 o
   5   5  11       18.97       18.90      1.42 o
   6   5  11        1.75        1.69      0.90 o
   7   5  11      160.68      136.96      2.99 o
   8   5  11       18.65       23.68      1.59 o
   9   5  11       13.31       15.34      1.31 o
  10   5  11       40.93       44.86      2.21 o
  -1   6  11        6.58        8.86      1.19 o
   0   6  11        0.01        0.50      1.14 o
   2   6  11       69.21       61.65      2.18 o
   3   6  11       64.15       62.79      2.16 o
   4   6  11        3.84        5.53      0.97 o
   5   6  11        0.00        0.66      1.09 o
   6   6  11       20.03       18.00      1.38 o
   7   6  11       39.34       34.32      1.71 o
   8   6  11        0.24        4.89      1.00 o
   9   6  11      131.62      134.23      3.18 o
  10   6  11       12.34       15.48      1.35 o
   0   7  11        4.18        6.03      1.14 o
   1   7  11       11.92        9.67      1.19 o
   2   7  11       31.96       17.84      1.50 o
   3   7  11        1.62        3.47      0.97 o
   5   7  11       16.07        9.12      1.07 o
   8   7  11       61.41       51.63      2.09 o
   9   7  11      114.59      102.45      2.83 o
  10   7  11        7.78        8.57      1.21 o
   1   8  11       17.80       18.74      1.47 o
   2   8  11       11.69       10.59      1.23 o
   3   8  11        0.63        2.16      1.00 o
   4   8  11       57.06       43.41      2.04 o
   5   8  11        4.53        3.94      1.07 o
   6   8  11        4.43        5.60      1.09 o
   8   8  11        8.37        6.91      1.12 o
   9   8  11       20.73       16.32      1.40 o
  10   8  11        7.53        2.68      1.38 o
   2   9  11        1.55        3.99      1.07 o
   3   9  11       92.01       99.34      2.92 o
   5   9  11       18.02       20.73      1.64 o
   6   9  11       16.98       20.26      1.52 o
   7   9  11        2.32        0.43      1.31 o
   8   9  11       47.83       58.83      2.35 o
   9   9  11       14.55       11.45      1.28 o
  10   9  11        0.01        0.24      1.40 o
   4  10  11       41.94       39.85      2.14 o
   5  10  11        9.29        9.17      1.23 o
   7  10  11       47.94       55.43      2.30 o
   8  10  11        5.25        7.39      1.26 o
   9  10  11      101.90       91.03      2.92 o
   0  -2  12        6.72        7.67      1.19 o
   1  -2  12        2.99        4.84      1.12 o
   2  -2  12        4.33        4.70      1.19 o
   3  -2  12       18.02       21.59      1.73 o
  -1  -1  12       11.36       12.47      1.28 o
   0  -1  12       10.00        9.40      1.19 o
   1  -1  12      115.31      107.84      3.02 o
   2  -1  12       33.54       37.17      1.95 o
   3  -1  12       12.55       12.28      1.26 o
   4  -1  12        7.64        9.33      1.23 o
   5  -1  12       32.30       28.76      1.92 o
   0   0  12       83.46       78.16      2.59 o
   1   0  12        6.11        5.37      1.09 o
   2   0  12        5.91        5.08      1.09 o
   3   0  12       51.33       55.88      2.23 o
   4   0  12       17.97       21.99      1.61 o
   5   0  12        9.72        9.40      1.21 o
  -1   1  12        3.15        5.39      1.12 o
   0   1  12        1.81        3.44      1.02 o
   1   1  12       11.26       10.81      1.16 o
   2   1  12       61.66       51.61      2.11 o
   3   1  12       51.67       45.08      1.95 o
   4   1  12        0.30        3.16      0.95 o
   6   1  12        2.05        2.71      1.00 o
  -1   2  12        1.34        3.28      1.04 o
   0   2  12       48.34       54.65      2.28 o
   2   2  12        6.96       10.45      1.12 o
   3   2  12        9.42        6.13      1.07 o
   5   2  12       33.32       35.08      1.80 o
   6   2  12        0.14        0.07      1.14 o
   7   2  12       28.61       24.94      1.78 o
   8   2  12       13.94       13.39      1.40 o
  -1   3  12        0.06        1.95      1.26 o
   0   3  12       64.95       64.15      2.42 o
   1   3  12        1.48        2.40      1.00 o
   2   3  12       52.89       57.31      2.21 o
   3   3  12        0.33        1.02      1.07 o
   4   3  12        6.65        7.10      1.07 o
   5   3  12        0.87        1.78      1.12 o
   6   3  12        0.01        2.18      0.95 o
   7   3  12       40.15       38.14      2.02 o
   8   3  12       29.72       31.73      1.95 o
   9   3  12       67.59       65.74      2.54 o
   0   4  12        2.67        2.16      1.26 o
   1   4  12       68.90       75.09      2.45 o
   2   4  12       12.95       15.75      1.23 o
   3   4  12      110.63      113.47      2.83 o
   5   4  12        9.64       15.20      1.23 o
   6   4  12       24.63       21.35      1.59 o
   7   4  12       59.64       59.49      2.28 o
   9   4  12       26.00       25.10      1.83 o
   0   5  12       74.87       65.83      2.49 o
   1   5  12       23.74       22.85      1.66 o
   2   5  12       14.59       15.20      1.33 o
   3   5  12       15.08       16.29      1.28 o
   6   5  12       42.50       25.79      1.69 o
   7   5  12       35.67       32.80      1.83 o
   8   5  12       13.45       12.80      1.28 o
   9   5  12      185.10      192.13      3.92 o
   1   6  12       15.29       10.81      1.21 o
   2   6  12        8.95        6.10      1.07 o
   4   6  12       27.79       31.56      1.76 o
   5   6  12        2.38        5.53      1.00 o
   6   6  12       13.25       13.32      1.19 o
   7   6  12       16.95        9.78      1.16 o
   8   6  12       85.23       78.63      2.59 o
   1   7  12       14.73       17.95      1.45 o
   2   7  12        7.92        9.64      1.19 o
   3   7  12        0.40        0.28      1.19 o
   4   7  12       14.98       14.75      1.33 o
   5   7  12        0.18        0.19      0.97 o
   6   7  12      124.83      133.61      3.13 o
   7   7  12       51.58       50.13      2.16 o
   9   7  12      130.21      112.02      3.02 o
   2   8  12       19.64       20.02      1.73 o
   3   8  12       13.32        8.72      1.19 o
   5   8  12       27.38       28.17      1.80 o
   6   8  12      123.17      128.60      3.18 o
   7   8  12       10.70       10.57      1.21 o
   8   8  12      179.85      171.40      3.63 o
   9   8  12       40.78       33.18      1.92 o
   4   9  12       30.30       24.37      1.80 o
   5   9  12        3.29        0.02      1.26 o
   6   9  12        0.05        0.09      1.23 o
   7   9  12       79.67       87.97      2.80 o
   8   9  12       12.40       11.71      1.35 o
   9   9  12       17.09       15.77      1.50 o
   2   0  13       98.66       84.47      2.85 o
   3   0  13       15.29       15.44      1.38 o
   1   1  13       88.01       87.75      2.85 o
   2   1  13        6.08        6.77      1.16 o
   3   1  13       69.93       65.31      2.52 o
   4   1  13        9.81       12.28      1.28 o
   5   1  13        4.19        3.89      1.12 o
   1   2  13        0.02        0.59      1.23 o
   2   2  13      114.98      116.42      3.06 o
   3   2  13       64.50       62.39      2.35 o
   4   2  13       16.81       17.46      1.45 o
   5   2  13       19.18       20.09      1.57 o
   6   2  13        0.58        1.40      1.19 o
   1   3  13       20.52       27.43      1.85 o
   2   3  13       20.78       21.35      1.54 o
   3   3  13        0.03        2.61      0.95 o
   4   3  13       65.37       71.15      2.49 o
   5   3  13       11.34        9.52      1.19 o
   6   3  13        2.62        2.56      1.02 o
   7   3  13       42.90       53.86      2.33 o
   1   4  13        8.72       10.16      1.26 o
   3   4  13       17.52       20.90      1.52 o
   4   4  13        0.08        1.21      1.00 o
   6   4  13       16.99       22.13      1.64 o
   7   4  13        5.35        3.82      1.12 o
   8   4  13       68.48       72.39      2.66 o
   2   5  13        9.45       14.37      1.31 o
   4   5  13       10.47        6.15      1.12 o
   5   5  13       43.82       39.33      1.97 o
   6   5  13        0.04        0.95      1.21 o
   7   5  13       26.95       21.64      1.61 o
   8   5  13      168.64      157.07      3.61 o
   2   6  13        1.35        3.42      1.12 o
   5   6  13        6.50        6.15      1.09 o
   6   6  13       11.77       10.76      1.23 o
   7   6  13       86.42       74.22      2.54 o
   8   6  13        2.52        3.49      1.12 o
   3   7  13        6.54        4.68      1.09 o
   5   7  13       32.40       36.53      1.99 o
   6   7  13       39.08       39.47      2.09 o
   7   7  13        3.30        0.95      1.35 o
   8   7  13       26.85       19.78      1.52 o
   6   8  13        1.32        3.13      1.09 o
   7   8  13       57.99       63.27      2.49 o
 
